# Supplementary material for: Metabolome and transcriptome analyses identify the characteristics and expression of related saponins of the three genealogical plants of bead ginseng
Source: PeerJ. 2023 Sep 1;11:e16034. doi: 10.7717/peerj.16034 (PMC10476608; doi:10.7717/peerj.16034)
Supplement: Supplemental Information 8 [file peerj-11-16034-s008.odt]

 
IndexFormulaCompoundsPiperidineN,N-Dimethylglycine2-AminophenolL-ProlineClass IClass IICASLevel YA_vs_XLpmb0782 C5H11Npme3033 C4H9NO2MWS2076 C6H7NOpme0006 C5H9NO2mws0256C5H11NO2Alkaloids Alkaloids 110-89-4cids and decids and de 1118-68-9Alkaloids Alkaloids 95-55-6cids and decids and de 147-85-3cids and decids and de 72-18-431311133333111111333133333133311311311333333FALSEdownupdownFALSEFALSEFALSEFALSEFALSEFALSEFALSEFALSEFALSEFALSEFALSEFALSEFALSEupL-Valinepmp001287 C8H9N -Benzylmethylene isomethylami Alkaloids Alkaloids-pme0195 C3H7NO2SMWS0813C5H7NO3pma3649 C5H9NO3L-Cysteine5-Oxoproline5-Aminolevulinatecids and decids and de 52-90-4cids and decids and de 149-87-1Alkaloids Alkaloids 106-60-5mws0216 C5H9NO3 Trans-4-Hydroxy-L-proline cids and decids and de 51-35-4ML1019792C4H9N3O2pme0274 C6H13NO2mws0227C6H13NO2pmp001198C6H13NO2mws1587C6H13NO2mws0258C6H13NO2pme2679 C6H13NO2mws0001C4H8N2O3pme2527C5H12N2O2Zmdp00097C24H9NO2SHJKP000649C8H9NOLmqp002784C7H7NO2mws1336 C7H7NO2Lmgn001670C7H6O3pma2987 C6H11N3OMWSmce15C7H13NO2Hmsp00036C47H13NO2Creatine6-Aminocaproic acidL-Leucine6-DeoxyfagomineL-NorleucineL-IsoleucineL-Allo-isoleucineL-AsparagineOrganic aciOdrganic acid 57-00-1Organic aciOdrganic acid 60-32-2cids and decids and de 61-90-5Alkaloidseridine alka1l 97449-09-5cids and decids and de 327-57-1cids and decids and de 73-32-5cids and decids and de 1509-34-8cids and decids and de 70-47-3cids and decids and de 70-26-8cids and decids and de 1187-84-4Alkaloids Alkaloids 6343-54-0Alkaloids Alkaloids 65-45-2henolic acidhenolic acid 150-13-0henolic acidhenolic acid 69-72-7Alkaloids Alkaloids 501-28-0Alkaloids rrole alkalo 471-87-4cids and decids and de 2521-84-8L-OrnithinedownFALSEFALSEdowndownupFALSEupFALSEupS-Methyl-L-cysteineN-benzylformamideSalicylamide4-Aminobenzoic acidSalicylic acidHistidinolStachydrineL-CyclopentylglycineRfmb320 C7H13NO2Methylpiperidine-2-carboxylic acids and decids and de 7730-87-2Rfmb318C7H14NO2+ D-Proline betaine cids and decids and de 1195-94-4Lmqp00042C76H11NO3Methyl-Trans-4-Hydroxy-L-Prolcids and decids and de 4252-82-8upuppme0193C5H10N2O3pme0026C6H14N2O2pmb2826 C5H8O5L-GlutamineL-LysineL-Citramalic acidcids and decids and de 56-85-9cids and decids and de 56-87-1Organic aciOdrganic acid6236-09-5AlkaloidsPhenolamine13093-65-7cids and decids and de 63-68-3ides and derides and der5142-22-3Others rides and A 50-69-1ides and derides and der 73-40-5henolic acidhenolic acid 621-59-0henolic acidhenolic acid 121-33-5downdownFALSEFALSEFALSEFALSEFALSEFALSEupLmgp000796C8H7NO2 4-Hydroxymandelonitrilepme1210C5H11NO2Smws0847 C6H7N5Zmgn000173C5H10O5pme1109 C5H5N5OMWSmce04 C8H8O3mws0458 C8H8O3MWS1962 C10H16OL-Methionine1-MethyladenineD-RiboseGuanineIsovanillinVanillinupupcis-CitralOthersOthers 5392-40-5mws0639 C7H6O4 2,3-Dihydroxybenzoic Acid Organic aciOdrganic acid 303-38-8Lmbn00146C77H13NO3 5-Acetamidopentanoic Acid Organic aciOdrganic acid1072-10-2upFALSEFALSEmws1417 C9H7NO2Indole-3-carboxylic acidAlkaloids Plumerane 771-50-6
Index
Formula
Compounds
Piperidine
N,N-Dimethylglycine
2-Aminophenol
L-Proline
Class I
Class II
CAS
Level YA_vs_XL
pmb0782 C5H11N
pme3033 C4H9NO2
MWS2076 C6H7NO
pme0006 C5H9NO2
mws0256C5H11NO2
Alkaloids Alkaloids 110-89-4
cids and decids and de 1118-68-9
Alkaloids Alkaloids 95-55-6
cids and decids and de 147-85-3
cids and decids and de 72-18-4
3
1
3
1
1
1
3
3
3
3
3
1
1
1
1
1
1
3
3
3
1
3
3
3
3
3
1
3
3
3
1
1
3
1
1
3
1
1
3
3
3
3
3
3
FALSE
down
up
down
FALSE
FALSE
FALSE
FALSE
FALSE
FALSE
FALSE
FALSE
FALSE
FALSE
FALSE
FALSE
FALSE
up
L-Valine
pmp001287 C8H9N -Benzylmethylene isomethylami Alkaloids Alkaloids
-
pme0195 C3H7NO2S
MWS0813C5H7NO3
pma3649 C5H9NO3
L-Cysteine
5-Oxoproline
5-Aminolevulinate
cids and decids and de 52-90-4
cids and decids and de 149-87-1
Alkaloids Alkaloids 106-60-5
mws0216 C5H9NO3 Trans-4-Hydroxy-L-proline cids and decids and de 51-35-4
ML1019792C4H9N3O2
pme0274 C6H13NO2
mws0227C6H13NO2
pmp001198C6H13NO2
mws1587C6H13NO2
mws0258C6H13NO2
pme2679 C6H13NO2
mws0001C4H8N2O3
pme2527C5H12N2O2
Zmdp00097C24H9NO2S
HJKP000649C8H9NO
Lmqp002784C7H7NO2
mws1336 C7H7NO2
Lmgn001670C7H6O3
pma2987 C6H11N3O
MWSmce15C7H13NO2
Hmsp00036C47H13NO2
Creatine
6-Aminocaproic acid
L-Leucine
6-Deoxyfagomine
L-Norleucine
L-Isoleucine
L-Allo-isoleucine
L-Asparagine
Organic aciOdrganic acid 57-00-1
Organic aciOdrganic acid 60-32-2
cids and decids and de 61-90-5
Alkaloidseridine alka1l 97449-09-5
cids and decids and de 327-57-1
cids and decids and de 73-32-5
cids and decids and de 1509-34-8
cids and decids and de 70-47-3
cids and decids and de 70-26-8
cids and decids and de 1187-84-4
Alkaloids Alkaloids 6343-54-0
Alkaloids Alkaloids 65-45-2
henolic acidhenolic acid 150-13-0
henolic acidhenolic acid 69-72-7
Alkaloids Alkaloids 501-28-0
Alkaloids rrole alkalo 471-87-4
cids and decids and de 2521-84-8
L-Ornithine
down
FALSE
FALSE
down
down
up
FALSE
up
FALSE
up
S-Methyl-L-cysteine
N-benzylformamide
Salicylamide
4-Aminobenzoic acid
Salicylic acid
Histidinol
Stachydrine
L-Cyclopentylglycine
Rfmb320 C7H13NO2Methylpiperidine-2-carboxylic acids and decids and de 7730-87-2
Rfmb318C7H14NO2+ D-Proline betaine cids and decids and de 1195-94-4
Lmqp00042C76H11NO3Methyl-Trans-4-Hydroxy-L-Prolcids and decids and de 4252-82-8
up
up
pme0193C5H10N2O3
pme0026C6H14N2O2
pmb2826 C5H8O5
L-Glutamine
L-Lysine
L-Citramalic acid
cids and decids and de 56-85-9
cids and decids and de 56-87-1
Organic aciOdrganic acid6236-09-5
AlkaloidsPhenolamine13093-65-7
cids and decids and de 63-68-3
ides and derides and der5142-22-3
Others rides and A 50-69-1
ides and derides and der 73-40-5
henolic acidhenolic acid 621-59-0
henolic acidhenolic acid 121-33-5
down
down
FALSE
FALSE
FALSE
FALSE
FALSE
FALSE
up
Lmgp000796C8H7NO2 4-Hydroxymandelonitrile
pme1210C5H11NO2S
mws0847 C6H7N5
Zmgn000173C5H10O5
pme1109 C5H5N5O
MWSmce04 C8H8O3
mws0458 C8H8O3
MWS1962 C10H16O
L-Methionine
1-Methyladenine
D-Ribose
Guanine
Isovanillin
Vanillin
up
up
cis-Citral
Others
Others 5392-40-5
mws0639 C7H6O4 2,3-Dihydroxybenzoic Acid Organic aciOdrganic acid 303-38-8
Lmbn00146C77H13NO3 5-Acetamidopentanoic Acid Organic aciOdrganic acid1072-10-2
up
FALSE
FALSE
mws1417 C9H7NO2
Indole-3-carboxylic acid
Alkaloids Plumerane 771-50-6

 
pme2914 C6H10O5droxy-3-methylpentane-1,5-dioiccids and decids and de 503-49-13313331331331112333331111133311333311332212133FALSEupMWSmce24 C9H8O3pme0021 C9H11NO2pmc0274 C6H6N4SMWS3270C7H5NO4mws0028 C8H8O4Hmbp00127 C8H8O4pme1383 C8H11NO3MWS4471C6H10N2O4N-Alpha-Acetyl-L-Asparagine cids and decids and de 4033-40-3Zmyn00015C57H14N2O3 N-α-Acetyl-L-ornithinepmf0173 C10H22O2 1,2-Decanediol3-Hydroxycinnamic Acid henolic acidhenolic acid14755-02-3L-Phenylalanine cids and decids and de 63-91-26-Methylmercaptopurine ides and derides and der 50-66-8FALSEFALSEFALSEupFALSEdowndowndownupQuinolinic AcidVanillic acidGallacetophenonePyridoxineAlkaloids Alkaloids 89-00-9henolic acidhenolic acid 121-34-6henolic acidhenolic acid 528-21-2OthersVitamin 65-23-6cids and decids and de 6205-08-9Others rides and A 1119-86-4pme2559 C6H9NO5 N-Acetyl-L-Aspartic Acid cids and decids and de 997-55-7pme0008C6H13N3O3 L-Citrulline cids and decids and de 372-75-8MWSmce69 C6H8O6Erythorbic Acid; Isoascorbic Aci OthersHmfn000531C6H8O6 L-Ascorbic acid (Vitamin C) OthersFALSEFALSEdowndowndownupFALSEFALSEFALSEupVitamin 89-65-6Vitamin 50-81-7mws4175 C6H8O6Cmsn00013C15H8N2O5pmb3101 C7H12O5Zmgn001448C7H12O5Lmbn001754C7H12O5mws2212 C9H8O4mws4170 C6H12O6Hmln000297C6H12O6pmf0139 C6H12O6pmf0138 C6H12O6mws1164 C6H12O6mws0093 C10H12O3D-Glucurono-6,3-lactoneDencichin2-Isopropylmalic Acid Organic aciOdrganic acid49601-06-12-Propylmalic Acid Organic aciOdrganic acid3-Isopropylmalic Acid Organic aciOdrganic acid 921-28-8Others rides and A32449-92-6cids and decids and de 5302-45-4-Caffeic acidD-GlucoseInositolhenolic acidhenolic acid 331-39-5Others rides and A 50-99-7Others rides and A 87-89-8Others rides and A 59-23-4Others rides and A 3458-28-4Others rides and A 57-48-7henolic acidhenolic acid 458-35-5upupupupupupD-GalactoseD-MannoseD-FructoseConiferyl alcoholLmbn004847C10H12O34-Methoxyphenylpropionic acidhenolic acidhenolic acidMWS2070C10H12O3 Propyl 4-hydroxybenzoate henolic acidhenolic acid 94-13-3mws0250C9H11NO3 L-Tyrosine cids and decids and de 60-18-4MWStz070C9H11NO3Hydroxy-4-methoxyphenyl)acetaAlkaloidsPhenolamine58469-06-0-upFALSEFALSEFALSEupFALSEFALSEupmws0214 C6H14O6mws1155 C6H14O6pme2237 C6H14O6pme2596 C8H9NO4Hmgp00232C11H9O2N 3-amino-2-naphthoic acidSmcp00113C7 11H9NO2mws0736C8H16N2O3mws5041C8H16N2O3 L-Glycyl-L-isoleucinemws1611 C12H14O2 Z-LigustilideCmpp003619C10H8O46,7-Dihydroxy-4-methylcoumarinns and CoumCoumarins 529-84-0D-SorbitolD-MannitolDulcitolOthers rides and A 50-70-4Others rides and A 69-65-8Others rides and A 608-66-24-Pyridoxic acidOthersAlkaloids AlkaloidsOthers OthersVitamin 82-82-6--upupnaphthisoxazol AN-Glycyl-L-leucinecids and decids and de 869-19-2cids and decids and de19461-38-2downdownFALSEFALSEFALSEFALSEFALSEFALSEFALSEOthersOthers 4431-01-0MWSmce41C12H16O2Lmdn003756C10H10O4mws0014 C10H10O4mws2218C8H10N4O2pmp001235C12H18O2Senkyunolide AMethyl caffeateFerulic acidCaffeineOthersOthers 63038-10-8henolic acidhenolic acid3843-74-1henolic acidhenolic acid 537-98-4Alkaloids Alkaloids 1958-08-02CinidilideOthersOthers-
pme2914 C6H10O5droxy-3-methylpentane-1,5-dioiccids and decids and de 503-49-1
3
3
1
3
3
3
1
3
3
1
3
3
1
1
1
2
3
3
3
3
3
1
1
1
1
1
3
3
3
1
1
3
3
3
3
1
1
3
3
2
2
1
2
1
3
3
FALSE
up
MWSmce24 C9H8O3
pme0021 C9H11NO2
pmc0274 C6H6N4S
MWS3270C7H5NO4
mws0028 C8H8O4
Hmbp00127 C8H8O4
pme1383 C8H11NO3
MWS4471C6H10N2O4N-Alpha-Acetyl-L-Asparagine cids and decids and de 4033-40-3
Zmyn00015C57H14N2O3 N-α-Acetyl-L-ornithine
pmf0173 C10H22O2 1,2-Decanediol
3-Hydroxycinnamic Acid henolic acidhenolic acid14755-02-3
L-Phenylalanine cids and decids and de 63-91-2
6-Methylmercaptopurine ides and derides and der 50-66-8
FALSE
FALSE
FALSE
up
FALSE
down
down
down
up
Quinolinic Acid
Vanillic acid
Gallacetophenone
Pyridoxine
Alkaloids Alkaloids 89-00-9
henolic acidhenolic acid 121-34-6
henolic acidhenolic acid 528-21-2
Others
Vitamin 65-23-6
cids and decids and de 6205-08-9
Others rides and A 1119-86-4
pme2559 C6H9NO5 N-Acetyl-L-Aspartic Acid cids and decids and de 997-55-7
pme0008C6H13N3O3 L-Citrulline cids and decids and de 372-75-8
MWSmce69 C6H8O6Erythorbic Acid; Isoascorbic Aci Others
Hmfn000531C6H8O6 L-Ascorbic acid (Vitamin C) Others
FALSE
FALSE
down
down
down
up
FALSE
FALSE
FALSE
up
Vitamin 89-65-6
Vitamin 50-81-7
mws4175 C6H8O6
Cmsn00013C15H8N2O5
pmb3101 C7H12O5
Zmgn001448C7H12O5
Lmbn001754C7H12O5
mws2212 C9H8O4
mws4170 C6H12O6
Hmln000297C6H12O6
pmf0139 C6H12O6
pmf0138 C6H12O6
mws1164 C6H12O6
mws0093 C10H12O3
D-Glucurono-6,3-lactone
Dencichin
2-Isopropylmalic Acid Organic aciOdrganic acid49601-06-1
2-Propylmalic Acid Organic aciOdrganic acid
3-Isopropylmalic Acid Organic aciOdrganic acid 921-28-8
Others rides and A32449-92-6
cids and decids and de 5302-45-4
-
Caffeic acid
D-Glucose
Inositol
henolic acidhenolic acid 331-39-5
Others rides and A 50-99-7
Others rides and A 87-89-8
Others rides and A 59-23-4
Others rides and A 3458-28-4
Others rides and A 57-48-7
henolic acidhenolic acid 458-35-5
up
up
up
up
up
up
D-Galactose
D-Mannose
D-Fructose
Coniferyl alcohol
Lmbn004847C10H12O34-Methoxyphenylpropionic acidhenolic acidhenolic acid
MWS2070C10H12O3 Propyl 4-hydroxybenzoate henolic acidhenolic acid 94-13-3
mws0250C9H11NO3 L-Tyrosine cids and decids and de 60-18-4
MWStz070C9H11NO3Hydroxy-4-methoxyphenyl)acetaAlkaloidsPhenolamine58469-06-0
-
up
FALSE
FALSE
FALSE
up
FALSE
FALSE
up
mws0214 C6H14O6
mws1155 C6H14O6
pme2237 C6H14O6
pme2596 C8H9NO4
Hmgp00232C11H9O2N 3-amino-2-naphthoic acid
Smcp00113C7 11H9NO2
mws0736C8H16N2O3
mws5041C8H16N2O3 L-Glycyl-L-isoleucine
mws1611 C12H14O2 Z-Ligustilide
Cmpp003619C10H8O46,7-Dihydroxy-4-methylcoumarinns and CoumCoumarins 529-84-0
D-Sorbitol
D-Mannitol
Dulcitol
Others rides and A 50-70-4
Others rides and A 69-65-8
Others rides and A 608-66-2
4-Pyridoxic acid
Others
Alkaloids Alkaloids
Others Others
Vitamin 82-82-6
-
-
up
up
naphthisoxazol A
N-Glycyl-L-leucine
cids and decids and de 869-19-2
cids and decids and de19461-38-2
down
down
FALSE
FALSE
FALSE
FALSE
FALSE
FALSE
FALSE
Others
Others 4431-01-0
MWSmce41C12H16O2
Lmdn003756C10H10O4
mws0014 C10H10O4
mws2218C8H10N4O2
pmp001235C12H18O2
Senkyunolide A
Methyl caffeate
Ferulic acid
Caffeine
Others
Others 63038-10-8
henolic acidhenolic acid3843-74-1
henolic acidhenolic acid 537-98-4
Alkaloids Alkaloids 1958-08-02
Cinidilide
Others
Others
-

 
NK1025188C88H18N4O2 NG,NG-Dimethyl-L-arginine cids and decids and de30315-93-61133313333313333111333133331311333331312333333FALSEFALSEFALSEFALSEdowndowndownFALSEFALSEFALSEFALSEdownFALSEupmws0282 11H12N2Opme1261 C9H19NO4L-TryptophanD-Panthenolcids and decids and de 73-22-3Others rides and A 81-13-0pmb2620 C11H12O4 3,4-Dimethoxycinnamic acid henolic acidhenolic acid14737-89-4pmb2507 C5H11O7P 2-Deoxyribose-1-phosphate ides and derides and der17210-42-3pme0170C8H16N4O3MWS429611H14N2ON-Acetyl-L-ArginineGlycylphenylalaninecids and decids and de 155-84-0cids and decids and de 3321-03-7mws5042 11H14N2O L-Glycyl-L-phenylalanine cids and decids and de 721-66-4Zmln002252C10H8O6n (5,7,8-Trihydroxy-6-methoxycnos and CoumCoumarins-mws4085 C11H12O5pmp000253C12H16O4Lmhp0014611H20N2Opmb0962 10H22N2O L-Lysine-Butanoic AcidMWSHY020C16H12O2 6-MethylflavoneSinapic acidSenkyunolide HL-Prolyl-L-Leucinehenolic acidhenolic acid 530-59-6Others Others 94596-27-7cids and decids and de52899-07-7cids and decids and de80407-71-2Flavonoids Flavones 29976-75-8MWS291010H15N3O 5-Methyl-2'-Deoxycytidine ides and derides and der 838-07-3downdowndowndowndowndownupFALSEFALSEdownFALSEdownFALSEFALSEdowndowndownFALSEuppme0264 10H14N2OML1018052C9H13N3O5pme3732C9H13N3O5mws0248C9H12N2O6ThymidineCytarabineCytidineides and derides and der 50-89-5ides and derides and der 147-94-4ides and derides and der 65-46-3ides and derides and der 58-96-8UridineMWSmce29C9H12N2O16-beta-D-Arabinofuranosyluraciildes and derides and der3083-77-0MWS5231C13H24O4Lmhp0020312H24N2Opmb2591 13H14N2O N-Acetyl-L-Tryptophanpme2563 8H14N2O5 γ-Glu-CysTridecanedioic acidL-Leucyl-L-LeucineOrganic aciOdrganic acid 505-52-2cids and decids and de 3303-31-9cids and decids and de 1218-34-4cids and decids and de 636-58-8Lmhp00215313H18N2ON-p-Coumaroylhydroxyputrescin AlkaloidsPhenolamine-pme3961 10H13N5Opme2776 10H12N4OLmlp00316114H20N2Opme1184 10H13N5Opme0230 10H13N5OZmjp00096610H13N5O2'-Deoxyadenosine2'-DeoxyinosineN-Feruloylputrescine2'-DeoxyguanosineAdenosineides and derides and der 958-09-8ides and derides and der 890-38-0AlkaloidsPhenolamine501-13-3ides and derides and der 961-07-9ides and derides and der 58-61-7VidarabineOthersOthers 5536-17-4mws1060 10H12N4O 9-(Arabinosyl)hypoxanthine ides and derides and der7013-16-3pmp000087C13H16O6MWSmce67C12H16O72-Feruloyl-sn-glycerolα-Arbutinhenolic acidhenolic acid-Others Others 84380-01-8upLmhp0025014H20N2O N-Feruloylhydroxyputrescine AlkaloidsPhenolamine-FALSEdowndowndowndownFALSEFALSEFALSEFALSEupMWS435411H15N5OHmhp0018111H15N5ON6-methyladenosine2'-O-Methyladenosineides and derides and der1867-73-8ides and derides and der2140-79-6MWSmce3310H13N5OCrotonoside; 2-Hydroxyadenosinides and derides and der1818-71-9pme1178 10H13N5OZmzp00593C418H37NOmws0668 10H12N4OGuanosineStearamideXanthosineides and derides and der 118-00-3Alkaloids Alkaloids 124-26-5ides and derides and der 146-80-5pmn001511C13H18O7droxy-5-Methylphenol-1-O-Gluchenolic acidhenolic acidmws1436 C18H38O2 1,18-Octadecanediol Lipids ree fatty acid3155-43-9Zmyn004732C18H30O3roxy-9Z,12Z,15Z-octadecatrieno OthersZmyn004676C18H30O3 17-Hydroxylinolenic acid Others-OthersOthers--uppmb2787 C18H30O3Oxo-10E,12Z-octadecadienoic ac Lipids ree fatty aci5d4232-59-6up
NK1025188C88H18N4O2 NG,NG-Dimethyl-L-arginine cids and decids and de30315-93-6
1
1
3
3
3
1
3
3
3
3
3
1
3
3
3
3
1
1
1
3
3
3
1
3
3
3
3
1
3
1
1
3
3
3
3
3
1
3
1
2
3
3
3
3
3
3
FALSE
FALSE
FALSE
FALSE
down
down
down
FALSE
FALSE
FALSE
FALSE
down
FALSE
up
mws0282 11H12N2O
pme1261 C9H19NO4
L-Tryptophan
D-Panthenol
cids and decids and de 73-22-3
Others rides and A 81-13-0
pmb2620 C11H12O4 3,4-Dimethoxycinnamic acid henolic acidhenolic acid14737-89-4
pmb2507 C5H11O7P 2-Deoxyribose-1-phosphate ides and derides and der17210-42-3
pme0170C8H16N4O3
MWS429611H14N2O
N-Acetyl-L-Arginine
Glycylphenylalanine
cids and decids and de 155-84-0
cids and decids and de 3321-03-7
mws5042 11H14N2O L-Glycyl-L-phenylalanine cids and decids and de 721-66-4
Zmln002252C10H8O6n (5,7,8-Trihydroxy-6-methoxycnos and CoumCoumarins
-
mws4085 C11H12O5
pmp000253C12H16O4
Lmhp0014611H20N2O
pmb0962 10H22N2O L-Lysine-Butanoic Acid
MWSHY020C16H12O2 6-Methylflavone
Sinapic acid
Senkyunolide H
L-Prolyl-L-Leucine
henolic acidhenolic acid 530-59-6
Others Others 94596-27-7
cids and decids and de52899-07-7
cids and decids and de80407-71-2
Flavonoids Flavones 29976-75-8
MWS291010H15N3O 5-Methyl-2'-Deoxycytidine ides and derides and der 838-07-3
down
down
down
down
down
down
up
FALSE
FALSE
down
FALSE
down
FALSE
FALSE
down
down
down
FALSE
up
pme0264 10H14N2O
ML1018052C9H13N3O5
pme3732C9H13N3O5
mws0248C9H12N2O6
Thymidine
Cytarabine
Cytidine
ides and derides and der 50-89-5
ides and derides and der 147-94-4
ides and derides and der 65-46-3
ides and derides and der 58-96-8
Uridine
MWSmce29C9H12N2O16-beta-D-Arabinofuranosyluraciildes and derides and der3083-77-0
MWS5231C13H24O4
Lmhp0020312H24N2O
pmb2591 13H14N2O N-Acetyl-L-Tryptophan
pme2563 8H14N2O5 γ-Glu-Cys
Tridecanedioic acid
L-Leucyl-L-Leucine
Organic aciOdrganic acid 505-52-2
cids and decids and de 3303-31-9
cids and decids and de 1218-34-4
cids and decids and de 636-58-8
Lmhp00215313H18N2ON-p-Coumaroylhydroxyputrescin AlkaloidsPhenolamine
-
pme3961 10H13N5O
pme2776 10H12N4O
Lmlp00316114H20N2O
pme1184 10H13N5O
pme0230 10H13N5O
Zmjp00096610H13N5O
2'-Deoxyadenosine
2'-Deoxyinosine
N-Feruloylputrescine
2'-Deoxyguanosine
Adenosine
ides and derides and der 958-09-8
ides and derides and der 890-38-0
AlkaloidsPhenolamine501-13-3
ides and derides and der 961-07-9
ides and derides and der 58-61-7
Vidarabine
Others
Others 5536-17-4
mws1060 10H12N4O 9-(Arabinosyl)hypoxanthine ides and derides and der7013-16-3
pmp000087C13H16O6
MWSmce67C12H16O7
2-Feruloyl-sn-glycerol
α-Arbutin
henolic acidhenolic acid
-
Others Others 84380-01-8
up
Lmhp0025014H20N2O N-Feruloylhydroxyputrescine AlkaloidsPhenolamine
-
FALSE
down
down
down
down
FALSE
FALSE
FALSE
FALSE
up
MWS435411H15N5O
Hmhp0018111H15N5O
N6-methyladenosine
2'-O-Methyladenosine
ides and derides and der1867-73-8
ides and derides and der2140-79-6
MWSmce3310H13N5OCrotonoside; 2-Hydroxyadenosinides and derides and der1818-71-9
pme1178 10H13N5O
Zmzp00593C418H37NO
mws0668 10H12N4O
Guanosine
Stearamide
Xanthosine
ides and derides and der 118-00-3
Alkaloids Alkaloids 124-26-5
ides and derides and der 146-80-5
pmn001511C13H18O7droxy-5-Methylphenol-1-O-Gluchenolic acidhenolic acid
mws1436 C18H38O2 1,18-Octadecanediol Lipids ree fatty acid3155-43-9
Zmyn004732C18H30O3roxy-9Z,12Z,15Z-octadecatrieno Others
Zmyn004676C18H30O3 17-Hydroxylinolenic acid Others
-
Others
Others
-
-
up
pmb2787 C18H30O3Oxo-10E,12Z-octadecadienoic ac Lipids ree fatty aci5d4232-59-6
up

 
Zmpn003368C18H30O3droxy-9Z,11E,15Z-octadecatrien Lipids ree fatty aci8d7984-82-5pmn001687C13H12O8 Cis-Coutaric acid henolic acidhenolic acid67920-37-0pme1474 11H15N5O'3-Deoxy-5'-(methylthio)adenosinides and derides and der2457-80-93313313122233333332311333331122233333333311111upupdownpmb0197 11H15N5OLmfp007216C19H22O3Zmyn004714C18H34O3pmf0297 C20H42ON7-MethylguanosineAcerogenin Aides and derides and der20244-86-4henolic acidhenolic acid60503-28-8Lipids ree fatty acid141-22-0Lipids ree fatty acid629-96-9downupupupRicinoleic acid1-Eicosanolpmb3142 C13H16O8 Salicylic acid-2-O-glucoside henolic acidhenolic acid10366-91-3FALSEupFALSEFALSEFALSEupFALSEFALSEFALSEdownpme3514 C15H10O7Hmqn00084C13H18O8MorinTachiosideFlavonoids Flavonols 480-16-0henolic acidhenolic aci1d09194-60-7Zmhn000892C13H18O8Glucosyl-3,4-dihydroxybenzyl alhenolic acidhenolic acidmws1375 12H21N3O Nicotianamine Alkaloids Alkaloids 34441-14-0pmb2791 C18H30O4peroxy-10E,12,15Z-octadecatrie Lipids ree fatty aci1d11004-08-1Zmdp00185714H18N2O γ-Glutamyltyrosine cids and decids and de 7432-23-7Zmyn004449C18H30O4y-12-oxo-10(E),15(Z)-octadecadi Others Otherspmn001606C20H38O2 Eicosenoic acid Lipids ree fatty aci2d6764-41-0--pme3967 12H17N5O 2-(Dimethylamino)guanosine ides and derides and der2140-67-2Lmcp00230212H17N5ON6-(2-Hydroxyethyl)adenosineides and derides and der4338-48-1Lmhn001477C13H12O9affeoyl-L-tartaric acid (Caftaric ahenolic acidhenolic acid67879-58-7downFALSEFALSEFALSEFALSEupFALSEFALSEFALSEFALSEFALSEFALSEFALSEFALSEFALSEFALSEFALSEupLmqp002761C19H20O4Alnusonolhenolic acidhenolic acid52330-12-8MWS80006C18H32O4operoxy-9Z,11E-Octadecadieno Lipids ree fatty acid5502-91-0Lmbn005287C18H32OZ4,12Z)-(7S,8S)-Dihydroxyoctade Lipids ree fatty aci1d43288-65-7pmb2804 C18H32O4droperoxy-9Z,11E-octadecadien Lipids ree fatty aci3d3964-75-9Lmmn00217C14H18O8Methyl salicylate-2-O-glucosidehenolic acidhenolic acid10019-60-0Lmyn002403C14H18O8 Mandelic acid-β-glucoside henolic acidhenolic acid-Lmbn005487C18H34O4E; (9Z)-12,13-Dihydroxyoctadec Lipids ree fatty aci2d63399-35-5Zmzp004111C16H12O7pmn001367C13H16O9rotocatechuic acid-4-O-glucosidhenolic acidhenolic acidSelaginFlavonoids Flavones--pmb2871 C13H16O9 1-O-Gentisoyl-D-glucoside henolic acidhenolic acid23445-11-6Hmtn001120C14H20O8-Hydroxyethyl)-2-O-glucosylphhenolic acidhenolic acid-pmn001553C14H20O8Zmtn001661C14H20O8CimidahurinineVanillolosidehenolic acidhenolic aci1d42542-89-0henolic acidhenolic acid74950-96-2mwn002172C14H20O8droxyphenylethanol-β-D-glucopyhenolic acidhenolic acid-pmb2221C18H39NO3 4-HydroxysphinganineJmzp010766C19H26O4 denudaquinolLipids Sphingolipid 554-62-1ns and CoumLignans 189105-40-mws0744 C15H12O8Dihydromyricetin (Ampelopsin)FlavonoidsFlavanonols27200-12-0MWSslk214C20H16O4 Corylin FlavonoidsIsoflavones53947-92-5pme2074C18H29NO4 (-)-Jasmonoyl-L-Isoleucine Organic aciOdrganic acid120330-93-0pme3188 9H13N2O9 Uridine 5'-monophosphate ides and derides and der 58-97-9FALSEFALSEFALSEdownLmhn002140C14H14O9eruloyltartaric acid (Fertaric acidhenolic acidhenolic acidZmdn001863C18H14O6Dihydroxyl)-benzofuranyl-ferulihcenolic acidhenolic acidHmhn00306C15H18O8propionic acid-O-β-D-glucopyrahenolic acidhenolic acidpmn001419C15H18O81-O-[(E)-p-Cumaroyl]-D-glucosehenolic acidhenolic acidZmhn002301C15H18O8p-Coumaric acid-4-O-glucosidehenolic acidhenolic aci1d17405-48-8Zmzn001549C15H18O8 Ferulic acid-1-O-glucoside henolic acidhenolic acid14364-05-7Lmsn000363C16H22O7 Raspberryketone glucoside henolic acidhenolic acid38963-94-9----upupFALSEFALSEFALSEFALSEFALSE
Zmpn003368C18H30O3droxy-9Z,11E,15Z-octadecatrien Lipids ree fatty aci8d7984-82-5
pmn001687C13H12O8 Cis-Coutaric acid henolic acidhenolic acid67920-37-0
pme1474 11H15N5O'3-Deoxy-5'-(methylthio)adenosinides and derides and der2457-80-9
3
3
1
3
3
1
3
1
2
2
2
3
3
3
3
3
3
3
2
3
1
1
3
3
3
3
3
1
1
2
2
2
3
3
3
3
3
3
3
3
3
1
1
1
1
1
up
up
down
pmb0197 11H15N5O
Lmfp007216C19H22O3
Zmyn004714C18H34O3
pmf0297 C20H42O
N7-Methylguanosine
Acerogenin A
ides and derides and der20244-86-4
henolic acidhenolic acid60503-28-8
Lipids ree fatty acid141-22-0
Lipids ree fatty acid629-96-9
down
up
up
up
Ricinoleic acid
1-Eicosanol
pmb3142 C13H16O8 Salicylic acid-2-O-glucoside henolic acidhenolic acid10366-91-3
FALSE
up
FALSE
FALSE
FALSE
up
FALSE
FALSE
FALSE
down
pme3514 C15H10O7
Hmqn00084C13H18O8
Morin
Tachioside
Flavonoids Flavonols 480-16-0
henolic acidhenolic aci1d09194-60-7
Zmhn000892C13H18O8Glucosyl-3,4-dihydroxybenzyl alhenolic acidhenolic acid
mws1375 12H21N3O Nicotianamine Alkaloids Alkaloids 34441-14-0
pmb2791 C18H30O4peroxy-10E,12,15Z-octadecatrie Lipids ree fatty aci1d11004-08-1
Zmdp00185714H18N2O γ-Glutamyltyrosine cids and decids and de 7432-23-7
Zmyn004449C18H30O4y-12-oxo-10(E),15(Z)-octadecadi Others Others
pmn001606C20H38O2 Eicosenoic acid Lipids ree fatty aci2d6764-41-0
-
-
pme3967 12H17N5O 2-(Dimethylamino)guanosine ides and derides and der2140-67-2
Lmcp00230212H17N5ON6-(2-Hydroxyethyl)adenosineides and derides and der4338-48-1
Lmhn001477C13H12O9affeoyl-L-tartaric acid (Caftaric ahenolic acidhenolic acid67879-58-7
down
FALSE
FALSE
FALSE
FALSE
up
FALSE
FALSE
FALSE
FALSE
FALSE
FALSE
FALSE
FALSE
FALSE
FALSE
FALSE
up
Lmqp002761C19H20O4
Alnusonol
henolic acidhenolic acid52330-12-8
MWS80006C18H32O4operoxy-9Z,11E-Octadecadieno Lipids ree fatty acid5502-91-0
Lmbn005287C18H32OZ4,12Z)-(7S,8S)-Dihydroxyoctade Lipids ree fatty aci1d43288-65-7
pmb2804 C18H32O4droperoxy-9Z,11E-octadecadien Lipids ree fatty aci3d3964-75-9
Lmmn00217C14H18O8Methyl salicylate-2-O-glucosidehenolic acidhenolic acid10019-60-0
Lmyn002403C14H18O8 Mandelic acid-β-glucoside henolic acidhenolic acid
-
Lmbn005487C18H34O4E; (9Z)-12,13-Dihydroxyoctadec Lipids ree fatty aci2d63399-35-5
Zmzp004111C16H12O7
pmn001367C13H16O9rotocatechuic acid-4-O-glucosidhenolic acidhenolic acid
Selagin
Flavonoids Flavones
-
-
pmb2871 C13H16O9 1-O-Gentisoyl-D-glucoside henolic acidhenolic acid23445-11-6
Hmtn001120C14H20O8-Hydroxyethyl)-2-O-glucosylphhenolic acidhenolic acid
-
pmn001553C14H20O8
Zmtn001661C14H20O8
Cimidahurinine
Vanilloloside
henolic acidhenolic aci1d42542-89-0
henolic acidhenolic acid74950-96-2
mwn002172C14H20O8droxyphenylethanol-β-D-glucopyhenolic acidhenolic acid
-
pmb2221C18H39NO3 4-Hydroxysphinganine
Jmzp010766C19H26O4 denudaquinol
Lipids Sphingolipid 554-62-1
ns and CoumLignans 189105-40-
mws0744 C15H12O8Dihydromyricetin (Ampelopsin)FlavonoidsFlavanonols27200-12-0
MWSslk214C20H16O4 Corylin FlavonoidsIsoflavones53947-92-5
pme2074C18H29NO4 (-)-Jasmonoyl-L-Isoleucine Organic aciOdrganic acid120330-93-0
pme3188 9H13N2O9 Uridine 5'-monophosphate ides and derides and der 58-97-9
FALSE
FALSE
FALSE
down
Lmhn002140C14H14O9eruloyltartaric acid (Fertaric acidhenolic acidhenolic acid
Zmdn001863C18H14O6Dihydroxyl)-benzofuranyl-ferulihcenolic acidhenolic acid
Hmhn00306C15H18O8propionic acid-O-β-D-glucopyrahenolic acidhenolic acid
pmn001419C15H18O81-O-[(E)-p-Cumaroyl]-D-glucosehenolic acidhenolic acid
Zmhn002301C15H18O8p-Coumaric acid-4-O-glucosidehenolic acidhenolic aci1d17405-48-8
Zmzn001549C15H18O8 Ferulic acid-1-O-glucoside henolic acidhenolic acid14364-05-7
Lmsn000363C16H22O7 Raspberryketone glucoside henolic acidhenolic acid38963-94-9
-
-
-
-
up
up
FALSE
FALSE
FALSE
FALSE
FALSE

 
MWSmce19C20H22O4mws088410H12N5O6 Cyclic 3',5'-Adenylic acid ides and derides and der 60-92-4Lmmp00308C14H18O9 Mudanoside A henolic acidhenolic acidpmc0066 10H13N4O7-Deoxyinosine-5'-monophosphaides and derides and der3393-18-8Lmfn00060C413H16O10 6-O-Galloyl-D-glucose henolic acidhenolic acid13186-19-1Zmhn00170C313H16O10 5-O-Galloyl-D-hamamelose henolic acidhenolic acidHmln00065C913H16O10 3-O-Galloyl-D-glucose henolic acidhenolic acidmwn002117C14H20O9xyphenyl)ethanediol 1-O-β-D-glhenolic acidhenolic acidLmmn00129C14H20O9 KoaburasideLmjp002782C18H20O6p-Coumaroyl-7-deoxyrehmaglutTerpenoidsonoterpenoipmb3074 C16H18O8 5-O-p-Coumaroylquinic acid henolic acidhenolic acid1899-30-5pmb4777 C16H18O8oxy-7-methoxycoumarin-β-rhamns and CoumCoumarinsmws1015 C15H16O9 (6,7-DihydroxyCoumarin-6-gluns and CoumCoumarins 531-75-9pma0149 C15H16O9 Sinapoyl malate henolic acidhenolic acid92344-58-6Hmcn00412C8 16H20O8P-Methoyxcinnamate glucosidehenolic acidhenolic acidpmf0400 C22H44O2Docosanoic acid (Behenic acid) Lipids ree fatty acid112-85-6Dehydrodiisoeugenolns and CoumLignans 2680-81-13133323113233333333123331311113113132223233333FALSEdown-FALSEFALSEFALSEFALSEFALSEFALSEFALSEFALSEupFALSEFALSEFALSEFALSEFALSEFALSEFALSEFALSEdown---henolic acidhenolic acid41653-73-0---pmn001420C15H18O9 1-O-[(E)-Caffeoyl]-D-glucose henolic acidhenolic acidmwn002620C15H18O9Vanillic Acid-4-O-Glucuronidehenolic acidhenolic acidZmhn001793C15H18O9 6-O-Caffeoyl-D-glucose henolic acidhenolic acid---mws1080C12H22O11mws0906 C16H22O8Jmzp009876C20H22O5MWSslk092C18H16O7Lmmn00077C15H20O9Zmln000899C15H20O9 Syringaldehyde-4-O-glucosidehenolic acidhenolic acidLmmn00468C20H24O5 Nectandrin Bmws060910H12N5O7anosine 3',5'-cyclic monophosphides and derides and der7665-99-8Cmrn002988C16H26O8 Kankanoside A Terpenoidsonoterpenoipme1816 C16H18O9orogenic acid (5-O-Caffeoylquinhenolic acidhenolic acid 906-33-2mws0748 C16H18O9pmd0209 C20H18O6Lmhp112042C21H38O4Lmhp012042C21H38O4Lmhn00158C015H16O10Lmdn009099C20H20O6pmb0296 C21H40O4mws0179 C17H20O9 Chlorogenic acid methyl ester henolic acidhenolic acid29708-87-0pmb0752 C17H20O9 3-O-Feruloylquinic acid henolic acidhenolic acid1899-29-2pma3724 C17H20O9 1-O-Feruloylquinic acid henolic acidhenolic acidLmmp00438C19H30O7 3-Oxo-α-ionol-β-D-glucoside Others OthersHmlp002744C20H22O7 NortrachelogeninLmzn00198C316H24O1e0o-guaiacylglycerol-7-O-β-D-gluhenolic acidhenolic acidHmap01052C9 24H30O4Zmhn00222C717H22O10Lmzp006972C22H26O6GalactinolConiferinmagnovatins AUsnic acidOthers rides and A 3687-64-7henolic acidhenolic acid 531-29-3FALSEFALSEupns and CoumLignans-henolic acidhenolic acid 125-46-2Dihydrocaffeoylglucose henolic acidhenolic acid--FALSEFALSEFALSEFALSEFALSEFALSEFALSEFALSEFALSEFALSEFALSEupFALSEFALSEFALSEFALSEFALSEFALSEFALSEdownns and CoumLignans 74683-16-2-1-Caffeoylquinic acidSesaminhenolic acidhenolic acid1241-87-8ns and CoumLignans 607-80-7Lipids Glycerol este2277-28-3Lipids Glycerol este3443-82-11-Linoleoylglycerol2-LinoleoylglycerolSinapoyltartaric acidConiferyl ferulate1-Oleoyl-Sn-Glycerolhenolic acidhenolic acid-henolic acidhenolic acid63644-62-2Lipids Glycerol est1e29784-87-8--ns and CoumLignans 34444-37-6---farnesiferol B4-O-Glucosyl-sinapateDimethylmatairesinolns and CoumCoumarinshenolic acidhenolic acidFALSEupns and CoumLignans 25488-59-9Smgp009046C22H26O6 pinoresinol dimethy ether ns and CoumLignans 29106-36-3up
MWSmce19C20H22O4
mws088410H12N5O6 Cyclic 3',5'-Adenylic acid ides and derides and der 60-92-4
Lmmp00308C14H18O9 Mudanoside A henolic acidhenolic acid
pmc0066 10H13N4O7-Deoxyinosine-5'-monophosphaides and derides and der3393-18-8
Lmfn00060C413H16O10 6-O-Galloyl-D-glucose henolic acidhenolic acid13186-19-1
Zmhn00170C313H16O10 5-O-Galloyl-D-hamamelose henolic acidhenolic acid
Hmln00065C913H16O10 3-O-Galloyl-D-glucose henolic acidhenolic acid
mwn002117C14H20O9xyphenyl)ethanediol 1-O-β-D-glhenolic acidhenolic acid
Lmmn00129C14H20O9 Koaburaside
Lmjp002782C18H20O6p-Coumaroyl-7-deoxyrehmaglutTerpenoidsonoterpenoi
pmb3074 C16H18O8 5-O-p-Coumaroylquinic acid henolic acidhenolic acid1899-30-5
pmb4777 C16H18O8oxy-7-methoxycoumarin-β-rhamns and CoumCoumarins
mws1015 C15H16O9 (6,7-DihydroxyCoumarin-6-gluns and CoumCoumarins 531-75-9
pma0149 C15H16O9 Sinapoyl malate henolic acidhenolic acid92344-58-6
Hmcn00412C8 16H20O8P-Methoyxcinnamate glucosidehenolic acidhenolic acid
pmf0400 C22H44O2Docosanoic acid (Behenic acid) Lipids ree fatty acid112-85-6
Dehydrodiisoeugenol
ns and CoumLignans 2680-81-1
3
1
3
3
3
2
3
1
1
3
2
3
3
3
3
3
3
3
3
1
2
3
3
3
1
3
1
1
1
1
3
1
1
3
1
3
2
2
2
3
2
3
3
3
3
3
FALSE
down
-
FALSE
FALSE
FALSE
FALSE
FALSE
FALSE
FALSE
FALSE
up
FALSE
FALSE
FALSE
FALSE
FALSE
FALSE
FALSE
FALSE
down
-
-
-
henolic acidhenolic acid41653-73-0
-
-
-
pmn001420C15H18O9 1-O-[(E)-Caffeoyl]-D-glucose henolic acidhenolic acid
mwn002620C15H18O9Vanillic Acid-4-O-Glucuronidehenolic acidhenolic acid
Zmhn001793C15H18O9 6-O-Caffeoyl-D-glucose henolic acidhenolic acid
-
-
-
mws1080C12H22O11
mws0906 C16H22O8
Jmzp009876C20H22O5
MWSslk092C18H16O7
Lmmn00077C15H20O9
Zmln000899C15H20O9 Syringaldehyde-4-O-glucosidehenolic acidhenolic acid
Lmmn00468C20H24O5 Nectandrin B
mws060910H12N5O7anosine 3',5'-cyclic monophosphides and derides and der7665-99-8
Cmrn002988C16H26O8 Kankanoside A Terpenoidsonoterpenoi
pme1816 C16H18O9orogenic acid (5-O-Caffeoylquinhenolic acidhenolic acid 906-33-2
mws0748 C16H18O9
pmd0209 C20H18O6
Lmhp112042C21H38O4
Lmhp012042C21H38O4
Lmhn00158C015H16O10
Lmdn009099C20H20O6
pmb0296 C21H40O4
mws0179 C17H20O9 Chlorogenic acid methyl ester henolic acidhenolic acid29708-87-0
pmb0752 C17H20O9 3-O-Feruloylquinic acid henolic acidhenolic acid1899-29-2
pma3724 C17H20O9 1-O-Feruloylquinic acid henolic acidhenolic acid
Lmmp00438C19H30O7 3-Oxo-α-ionol-β-D-glucoside Others Others
Hmlp002744C20H22O7 Nortrachelogenin
Lmzn00198C316H24O1e0o-guaiacylglycerol-7-O-β-D-gluhenolic acidhenolic acid
Hmap01052C9 24H30O4
Zmhn00222C717H22O10
Lmzp006972C22H26O6
Galactinol
Coniferin
magnovatins A
Usnic acid
Others rides and A 3687-64-7
henolic acidhenolic acid 531-29-3
FALSE
FALSE
up
ns and CoumLignans
-
henolic acidhenolic acid 125-46-2
Dihydrocaffeoylglucose henolic acidhenolic acid
-
-
FALSE
FALSE
FALSE
FALSE
FALSE
FALSE
FALSE
FALSE
FALSE
FALSE
FALSE
up
FALSE
FALSE
FALSE
FALSE
FALSE
FALSE
FALSE
down
ns and CoumLignans 74683-16-2
-
1-Caffeoylquinic acid
Sesamin
henolic acidhenolic acid1241-87-8
ns and CoumLignans 607-80-7
Lipids Glycerol este2277-28-3
Lipids Glycerol este3443-82-1
1-Linoleoylglycerol
2-Linoleoylglycerol
Sinapoyltartaric acid
Coniferyl ferulate
1-Oleoyl-Sn-Glycerol
henolic acidhenolic acid
-
henolic acidhenolic acid63644-62-2
Lipids Glycerol est1e29784-87-8
-
-
ns and CoumLignans 34444-37-6
-
-
-
farnesiferol B
4-O-Glucosyl-sinapate
Dimethylmatairesinol
ns and CoumCoumarins
henolic acidhenolic acid
FALSE
up
ns and CoumLignans 25488-59-9
Smgp009046C22H26O6 pinoresinol dimethy ether ns and CoumLignans 29106-36-3
up

 
Hmcn00141C517H24O10MajorosideOthersOthers 134140-02-63323333223213333311332113333333333333133333323FALSEFALSEFALSEFALSEFALSEFALSEFALSEFALSEFALSEupLmzn001582C18H28O9 5'-Glucosyloxyjasmanic acid henolic acidhenolic acid--Zmjp003597C19H32O8Cmmn00523C20H24O8Zmjp004455C19H26O9pmc0281 15H21N5OAmpelopsisionosidemassoniresinolTrolliosideOthersOthersns and CoumLignans 96087-10-4henolic acidhenolic acidides and derides and der--Ribosyladenosinemws0043 C21H22O8tin (5,6,7,8,3',4'-HexamethoxyflFlavonoids Flavones 478-01-3Hmln00352C918H26O10 Benzyl β-primeveroside henolic acidhenolic aci1d30622-31-0Cmjn00433C718H26O10Benzyl-(2''-O-xylosyl)glucosidehenolic acidhenolic acid--Hmlp00314C221H27NO7Cmdp00307C7 20H22O9Trachelogenin amideSalviifoside AAlkaloids Alkaloidshenolic acidhenolic acid175539-71-FALSEFALSEFALSEFALSEFALSEupFALSEFALSEFALSEdownHmhp00258C19H24O10 Methylpicraquassioside A ns and CoumCoumarins---Lmhp00833719H40NO7 LysoPE 14:0(2n isomer)pmb0864 19H40NO7 LysoPE 14:0LipidsLipidsLPELPEpme21170H15N5O10 Adenosine 5'-diphosphate ides and derides and der 58-64-0Cmbn00399C619H26O11 Regaloside G henolic acidhenolic aci1d20601-64-1mws0919C21H20O10ol-3-O-rhamnoside (Afzelin)(KaFlavonoids Flavonols 482-39-3Lmtn00232C419H28O1B1 enzyl-(2''-O-glucosyl)glucosidehenolic acidhenolic acid-Lmyn00302C819H28O11 Benzyl-β-gentiobiosidehenolic acidhenolic acid56775-64-5henolic acidhenolic aci1d49596-95-2Flavonoids FlavonolsLmjn00253C419H28O11Lmfp00405C520H18O11Cmzn00525C121H22O10Darendoside AMorin-3-O-xyloside6-O-Caffeoylarbutin-uphenolic acidhenolic aci1d36172-60-6FALSEFALSEFALSEFALSEFALSEFALSEupLmhp00888520H42NO7 LysoPE 15:0(2n isomer)Lmhp00918720H42NO7 LysoPE 15:0LipidsLipidsLPELPE--Lmhp00555024H28N2O N,N'-Diferuloylputrescine AlkaloidsPhenolamine42369-86-8MWSHY002C22H18O10 Epicatechin gallate Flavonoids Flavanols 1257-08-5Lmhn00496C022H18O10 7-O-Galloyltricetiflavan Flavonoids Flavanolspmp000090C20H26O11 Regaloside D henolic acidhenolic aci1d20601-66-3-mws0045C21H20O11ercetin-3-O-rhamnoside(QuercitrFlavonoids Flavonols 522-12-3pme2459 C21H20O1u1teolin-7-O-glucoside (CynarosidFlavonoids Flavones 5373-11-05upupHmpp00327C21H20O11 Luteolin-4'-O-glucosideXmyp00565C21H20O11 Kaempferol-4'-O-glucoside Flavonoids FlavonolsMWSHY013C21H20O1e1mpferol-3-O-glucoside (AstragaFlavonoids Flavonols 480-10-4Flavonoids Flavones 6920-38-3upupup-Jmgn00402C121H22O11C-Glucosyl-2-HydroxynaringenFlavonoidsFlavanonesHJN086 C21H22O11 Eriodictyol-3'-O-glucoside FlavonoidsFlavanones--FALSEuppmb3023C21H22O11 Eriodictyol-8-C-glucoside FlavonoidsFlavanones023271-51-Lmtn00279C621H22O11 Aromadendrin-7-O-glucoside FlavonoidsFlavanonols28189-90-4FALSEFALSEFALSEdownFALSEFALSEFALSEFALSEFALSEFALSEFALSEpmb0876 21H44NO7pmd0160 21H44NO7 LysoPE 16:0(2n isomer)pmb0464 16H27NO1L-Aspartic acid-O-diglucoside cids and decids and deLysoPE 16:0LipidsLipidsLPE 53862-35-4LPE--mws0034C22H18O11 Epigallocatechin-3-gallate Flavonoids Flavanols 989-51-5mws2220C22H18O11 Gallocatechin 3-O-gallate Flavonoids Flavanols 5127-64-0Cmyp00206C422H22O11MWSslk01C322H22O11YuanhuaninTectoridinFlavonoids Flavones 83133-14-6FlavonoidsIsoflavones 611-40-5Lmpn00620C822H22OM11ethoxykaempferol-7-O-rhamnosFlavonoids FlavonolsLmjp00365C522H22O11C-MethylKaempferol-3-glucosidFlavonoids Flavones--
Hmcn00141C517H24O10
Majoroside
Others
Others 134140-02-6
3
3
2
3
3
3
3
2
2
3
2
1
3
3
3
3
3
1
1
3
3
2
1
1
3
3
3
3
3
3
3
3
3
3
3
3
3
1
3
3
3
3
3
3
2
3
FALSE
FALSE
FALSE
FALSE
FALSE
FALSE
FALSE
FALSE
FALSE
up
Lmzn001582C18H28O9 5'-Glucosyloxyjasmanic acid henolic acidhenolic acid
-
-
Zmjp003597C19H32O8
Cmmn00523C20H24O8
Zmjp004455C19H26O9
pmc0281 15H21N5O
Ampelopsisionoside
massoniresinol
Trollioside
Others
Others
ns and CoumLignans 96087-10-4
henolic acidhenolic acid
ides and derides and der
-
-
Ribosyladenosine
mws0043 C21H22O8tin (5,6,7,8,3',4'-HexamethoxyflFlavonoids Flavones 478-01-3
Hmln00352C918H26O10 Benzyl β-primeveroside henolic acidhenolic aci1d30622-31-0
Cmjn00433C718H26O10Benzyl-(2''-O-xylosyl)glucosidehenolic acidhenolic acid
-
-
Hmlp00314C221H27NO7
Cmdp00307C7 20H22O9
Trachelogenin amide
Salviifoside A
Alkaloids Alkaloids
henolic acidhenolic acid175539-71-
FALSE
FALSE
FALSE
FALSE
FALSE
up
FALSE
FALSE
FALSE
down
Hmhp00258C19H24O10 Methylpicraquassioside A ns and CoumCoumarins
-
-
-
Lmhp00833719H40NO7 LysoPE 14:0(2n isomer)
pmb0864 19H40NO7 LysoPE 14:0
Lipids
Lipids
LPE
LPE
pme21170H15N5O10 Adenosine 5'-diphosphate ides and derides and der 58-64-0
Cmbn00399C619H26O11 Regaloside G henolic acidhenolic aci1d20601-64-1
mws0919C21H20O10ol-3-O-rhamnoside (Afzelin)(KaFlavonoids Flavonols 482-39-3
Lmtn00232C419H28O1B1 enzyl-(2''-O-glucosyl)glucosidehenolic acidhenolic acid
-
Lmyn00302C819H28O11 Benzyl-β-gentiobioside
henolic acidhenolic acid56775-64-5
henolic acidhenolic aci1d49596-95-2
Flavonoids Flavonols
Lmjn00253C419H28O11
Lmfp00405C520H18O11
Cmzn00525C121H22O10
Darendoside A
Morin-3-O-xyloside
6-O-Caffeoylarbutin
-
up
henolic acidhenolic aci1d36172-60-6
FALSE
FALSE
FALSE
FALSE
FALSE
FALSE
up
Lmhp00888520H42NO7 LysoPE 15:0(2n isomer)
Lmhp00918720H42NO7 LysoPE 15:0
Lipids
Lipids
LPE
LPE
-
-
Lmhp00555024H28N2O N,N'-Diferuloylputrescine AlkaloidsPhenolamine42369-86-8
MWSHY002C22H18O10 Epicatechin gallate Flavonoids Flavanols 1257-08-5
Lmhn00496C022H18O10 7-O-Galloyltricetiflavan Flavonoids Flavanols
pmp000090C20H26O11 Regaloside D henolic acidhenolic aci1d20601-66-3
-
mws0045C21H20O11ercetin-3-O-rhamnoside(QuercitrFlavonoids Flavonols 522-12-3
pme2459 C21H20O1u1teolin-7-O-glucoside (CynarosidFlavonoids Flavones 5373-11-05
up
up
Hmpp00327C21H20O11 Luteolin-4'-O-glucoside
Xmyp00565C21H20O11 Kaempferol-4'-O-glucoside Flavonoids Flavonols
MWSHY013C21H20O1e1mpferol-3-O-glucoside (AstragaFlavonoids Flavonols 480-10-4
Flavonoids Flavones 6920-38-3
up
up
up
-
Jmgn00402C121H22O11C-Glucosyl-2-HydroxynaringenFlavonoidsFlavanones
HJN086 C21H22O11 Eriodictyol-3'-O-glucoside FlavonoidsFlavanones
-
-
FALSE
up
pmb3023C21H22O11 Eriodictyol-8-C-glucoside FlavonoidsFlavanones023271-51-
Lmtn00279C621H22O11 Aromadendrin-7-O-glucoside FlavonoidsFlavanonols28189-90-4
FALSE
FALSE
FALSE
down
FALSE
FALSE
FALSE
FALSE
FALSE
FALSE
FALSE
pmb0876 21H44NO7
pmd0160 21H44NO7 LysoPE 16:0(2n isomer)
pmb0464 16H27NO1L-Aspartic acid-O-diglucoside cids and decids and de
LysoPE 16:0
Lipids
Lipids
LPE 53862-35-4
LPE
-
-
mws0034C22H18O11 Epigallocatechin-3-gallate Flavonoids Flavanols 989-51-5
mws2220C22H18O11 Gallocatechin 3-O-gallate Flavonoids Flavanols 5127-64-0
Cmyp00206C422H22O11
MWSslk01C322H22O11
Yuanhuanin
Tectoridin
Flavonoids Flavones 83133-14-6
FlavonoidsIsoflavones 611-40-5
Lmpn00620C822H22OM11ethoxykaempferol-7-O-rhamnosFlavonoids Flavonols
Lmjp00365C522H22O11C-MethylKaempferol-3-glucosidFlavonoids Flavones
-
-

 
mws0091C21H20O1e2rcetin-3-O-glucoside (IsoquercitFlavonoids Flavonols 482-35-9mws0856C21H20O1e2rcetin-4'-O-glucoside (SpiraeosiFlavonoids Flavonols 20229-56-5pme1598C22H24O11 Hesperetin-5-O-glucoside FlavonoidsFlavanones69651-80-51131311311111111113313333333333231133321133331upupupLmhp00946422H44NO7 LysoPE 17:1(2n isomer)Lipidshenolic acidhenolic acid407163-62-Lipids LPC 20559-16-4Terpenoids Triterpene71850-15-2LPE-FALSEupFALSEupLman00407C122H26O11pmd0130 22H46NO7Hmjn008136C30H46O4Grevilloside MLysoPC 14:0Camaldulenic acidLmsn012627C30H46O4-Dihydroxyurs-12,18-dien-28-oiTerpenoids Triterpene--upupupupZmjn012003C30H48O4Lmzn106284C30H48O4Lmzn006284C30H48O4Lmzn006169C30H48O4Zmpn008194C30H48O4Gypensapogenin FAlphitolic acid2α-Hydroxyursolic acidPomolic acidTerpenoids TriterpeneTerpenoids Triterpene19533-92-7Terpenoids TriterpeneTerpenoids Triterpene13849-91-7Terpenoids Triterpene 4547-24-4-FALSEupCorosolic acidpmn001706C30H48O4 2-Hydroxyoleanolic acid Terpenoids Triterpene26707-60-8pmn001705C30H48O4roxy-17,21-semiacetal-12(13)oleTerpenoids Triterpeneupup-mws1610 C30H48O4Hmbn00520C30H48O4Maslinic acidHederageninTerpenoids Triterpene 4373-41-5Terpenoidserpene Sapo465-99-6upFALSEFALSEFALSEFALSEFALSEFALSEuppmb1912 20H23N7O10-Formyltetrahydrofolic Acid Alkaloids Alkaloids 2800-34-2MWSmce62C22H18O12 Cichoric Acid henolic acidhenolic acid6537-80-0pmb0545C23H25O11 Rosinidin-3-O-glucoside Flavonoidsnthocyanidipmb0881 23H44NO7 LysoPE 18:2 Lipids LPEZmhn00490C921H18O13 3,4-Digalloylshikimic acid henolic acidhenolic acidLmcp00378C822H22O12 Isotamarixin Flavonoids Flavonols----Hmcp00220C722H22O12hamnetin-7-O-glucoside (BrassiFlavonoids Flavonols 6743-96-0Lmjp00290C622H22O12 Rhamnetin-3-O-Glucoside Flavonoids Flavonols 27875-34-9Lmsn00416C222H22O1G2alloyl-2-O-p-Coumaroyl-β-D-ghl enolic acidhenolic acid94356-18-0Lmjp00304C422H22O12 Isorhamnetin-3-O-Glucoside Flavonoids Flavonols 5041-82-7Lmjp00329C522H22O1M2 ethoxykaempferol-3-O-glucosiFlavonoids Flavonols 63422-27-5FALSEupFALSEFALSEupHmgp00203C22H22O12 Nepetin-7-O-glucosidepmb0856 23H46NO7 LysoPE 18:1(2n isomer)Flavonoids Flavones 569-90-4FALSEFALSEFALSEdownupLipidsLipidsLipidsLPELPE 89576-29-4LPC-mws0289 23H46NO7pmb2260 23H46NO7LysoPE 18:1LysoPC 15:1-Lmdp00296C921H20O13 Myricetin-3-O-galactoside Flavonoids Flavonols 15648-86-9pmb2319 23H48NO7Lmhp00912923H48NO7 LysoPC 15:0(2n isomer)Li512114 C31H50O4 Corosolic Acid Methyl Ester Terpenoids Triterpene 4518-70-1LysoPC 15:0LipidsLipidsLPC 108273-89-8LPCFALSEdownup-Hmhn00781C30H48O5 2α,3α-Dihydroxyursolic acid Terpenoids Triterpene---uppmb0863 24H46NO7 LysoPC 16:2(2n isomer)pmb0790 20H31NO1 Pyridoxine-5'-O-diglucosideLipidsOthersLipidsLipidsLPCVitaminLPC 76790-27-7LPCdownFALSEFALSEFALSEFALSEupFALSEFALSEFALSEpmp00127024H48NO7LysoPC 16:1Lmhp00883324H48NO7 LysoPC 16:1(2n isomer)HJAP005C22H22O13 Laricitrin-3-O-glucoside-Flavonoids Flavonols 39986-90-8Lmsn00432C122H22O1O3-Caffeoyl-3-O-galloyl-β-D-gluchenolic acidhenolic acidLmjp00323C122H22O13 Patuletin-3-O-glucoside Flavonoids FlavonolsLmtn00299C722H22O13 Mearnsetin-3-O-glucoside Flavonoids Flavonespmb0855 24H50NO7 LysoPC 16:0 Lipids---LPC 17364-16-8
mws0091C21H20O1e2rcetin-3-O-glucoside (IsoquercitFlavonoids Flavonols 482-35-9
mws0856C21H20O1e2rcetin-4'-O-glucoside (SpiraeosiFlavonoids Flavonols 20229-56-5
pme1598C22H24O11 Hesperetin-5-O-glucoside FlavonoidsFlavanones69651-80-5
1
1
3
1
3
1
1
3
1
1
1
1
1
1
1
1
1
1
3
3
1
3
3
3
3
3
3
3
3
3
3
2
3
1
1
3
3
3
2
1
1
3
3
3
3
1
up
up
up
Lmhp00946422H44NO7 LysoPE 17:1(2n isomer)
Lipids
henolic acidhenolic acid407163-62-
Lipids LPC 20559-16-4
Terpenoids Triterpene71850-15-2
LPE
-
FALSE
up
FALSE
up
Lman00407C122H26O11
pmd0130 22H46NO7
Hmjn008136C30H46O4
Grevilloside M
LysoPC 14:0
Camaldulenic acid
Lmsn012627C30H46O4-Dihydroxyurs-12,18-dien-28-oiTerpenoids Triterpene
-
-
up
up
up
up
Zmjn012003C30H48O4
Lmzn106284C30H48O4
Lmzn006284C30H48O4
Lmzn006169C30H48O4
Zmpn008194C30H48O4
Gypensapogenin F
Alphitolic acid
2α-Hydroxyursolic acid
Pomolic acid
Terpenoids Triterpene
Terpenoids Triterpene19533-92-7
Terpenoids Triterpene
Terpenoids Triterpene13849-91-7
Terpenoids Triterpene 4547-24-4
-
FALSE
up
Corosolic acid
pmn001706C30H48O4 2-Hydroxyoleanolic acid Terpenoids Triterpene26707-60-8
pmn001705C30H48O4roxy-17,21-semiacetal-12(13)oleTerpenoids Triterpene
up
up
-
mws1610 C30H48O4
Hmbn00520C30H48O4
Maslinic acid
Hederagenin
Terpenoids Triterpene 4373-41-5
Terpenoidserpene Sapo465-99-6
up
FALSE
FALSE
FALSE
FALSE
FALSE
FALSE
up
pmb1912 20H23N7O10-Formyltetrahydrofolic Acid Alkaloids Alkaloids 2800-34-2
MWSmce62C22H18O12 Cichoric Acid henolic acidhenolic acid6537-80-0
pmb0545C23H25O11 Rosinidin-3-O-glucoside Flavonoidsnthocyanidi
pmb0881 23H44NO7 LysoPE 18:2 Lipids LPE
Zmhn00490C921H18O13 3,4-Digalloylshikimic acid henolic acidhenolic acid
Lmcp00378C822H22O12 Isotamarixin Flavonoids Flavonols
-
-
-
-
Hmcp00220C722H22O12hamnetin-7-O-glucoside (BrassiFlavonoids Flavonols 6743-96-0
Lmjp00290C622H22O12 Rhamnetin-3-O-Glucoside Flavonoids Flavonols 27875-34-9
Lmsn00416C222H22O1G2alloyl-2-O-p-Coumaroyl-β-D-ghl enolic acidhenolic acid94356-18-0
Lmjp00304C422H22O12 Isorhamnetin-3-O-Glucoside Flavonoids Flavonols 5041-82-7
Lmjp00329C522H22O1M2 ethoxykaempferol-3-O-glucosiFlavonoids Flavonols 63422-27-5
FALSE
up
FALSE
FALSE
up
Hmgp00203C22H22O12 Nepetin-7-O-glucoside
pmb0856 23H46NO7 LysoPE 18:1(2n isomer)
Flavonoids Flavones 569-90-4
FALSE
FALSE
FALSE
down
up
Lipids
Lipids
Lipids
LPE
LPE 89576-29-4
LPC
-
mws0289 23H46NO7
pmb2260 23H46NO7
LysoPE 18:1
LysoPC 15:1
-
Lmdp00296C921H20O13 Myricetin-3-O-galactoside Flavonoids Flavonols 15648-86-9
pmb2319 23H48NO7
Lmhp00912923H48NO7 LysoPC 15:0(2n isomer)
Li512114 C31H50O4 Corosolic Acid Methyl Ester Terpenoids Triterpene 4518-70-1
LysoPC 15:0
Lipids
Lipids
LPC 108273-89-8
LPC
FALSE
down
up
-
Hmhn00781C30H48O5 2α,3α-Dihydroxyursolic acid Terpenoids Triterpene
-
-
-
up
pmb0863 24H46NO7 LysoPC 16:2(2n isomer)
pmb0790 20H31NO1 Pyridoxine-5'-O-diglucoside
Lipids
Others
Lipids
Lipids
LPC
Vitamin
LPC 76790-27-7
LPC
down
FALSE
FALSE
FALSE
FALSE
up
FALSE
FALSE
FALSE
pmp00127024H48NO7
LysoPC 16:1
Lmhp00883324H48NO7 LysoPC 16:1(2n isomer)
HJAP005C22H22O13 Laricitrin-3-O-glucoside
-
Flavonoids Flavonols 39986-90-8
Lmsn00432C122H22O1O3-Caffeoyl-3-O-galloyl-β-D-gluchenolic acidhenolic acid
Lmjp00323C122H22O13 Patuletin-3-O-glucoside Flavonoids Flavonols
Lmtn00299C722H22O13 Mearnsetin-3-O-glucoside Flavonoids Flavones
pmb0855 24H50NO7 LysoPC 16:0 Lipids
-
-
-
LPC 17364-16-8

 
pmd0132 24H50NO7 LysoPC 16:0(2n isomer)LipidsLPC--1313311121111113313113233211322313133313333323downFALSEupLmhn00366C824H22O1p2-Coumaroylsinapoyltartaric acidhenolic acidhenolic acidpme0500C18H32O16MWSmce48C18H32O16pme2125C18H32O16Lmhp00871825H48NO7Lmhp00959025H50NO7Lmhp01051525H52NO7 LysoPC 17:0(2n isomer)pmb2406 25H52NO7Hmqp0062326H46NO7Lmhp010334C27H48O9-Linoleoylglycerol-1-O-glucosid Lipids Glycerol estepmb0865 26H48NO7 LysoPC 18:3(2n isomer)pmb0854 26H48NO7pmp00127326H50NO7pmp00125126H50NO7 LysoPC 18:2(2n isomer)D-MelezitoseManninotrioseRaffinoseLysoPC 17:2LysoPC 17:1Others rides and A 597-12-6Others rides and A13382-86-0Others rides and A 512-69-6downFALSEFALSEdownFALSEdownLipidsLipidsLipidsLipidsLipidsLPCLPCLPC---LysoPC 17:0LysoPC 18:4LPC 50930-23-9LPC--------downFALSEFALSEFALSEFALSEFALSEFALSEFALSEFALSEupLipidsLipidsLipidsLipidsLPCLPCLPCLPCLysoPC 18:3LysoPC 18:2Li512111C24H24O13rhamnetin-3-O-(6''-acetylglucosiFlavonoids Flavonolspmp001059C22H32O14nipin-1-O-(2''-O-apiosyl)glucosiTerpenoidsonoterpenoiCmsp00308C326H32O11drodiconiferyl alcohol-4-O-gluc OthersOthers 107870-88-2pmn001378C26H32O11 Pinoresinol-4-O-glucoside ns and CoumLignans 41607-20-9Lmsp00365C526H32O11diconiferyl alcohol-gamma'-O-ghenolic acidhenolic acidpmp00128126H52NO7 LysoPC 18:1 Lipids LPCpmb3041C23H22O14 Tricin-7-O-saccharic acid Flavonoids Flavones---FALSEdownuppmn001710C24H26O13Rosmarinic acid-3'-O-glucosidehenolic acidhenolic aci9d10028-78-3Lmmn00227C26H34O11Isolariciresinol-9'-O-glucoside ns and CoumLignans 63358-12-3FALSEFALSEFALSEupLmyn00397C126H34O1r1odiconiferyl alcohol-4-O-β-D-gnl s and CoumLignans-HJN083 C26H34O11 Lariciresinol-4'-O-glucoside ns and CoumLignans 143663-00-7mws0126 26H54NO7pmd0136 26H54NO7 LysoPC 18:0(2n isomer)Zmcn00515C626H26O1O2-Dicaffeoylquinic Acid Methylhenolic acidhenolic acidpmb2554C23H30O14-O-Feruloyl quinic acid glucosidhenolic acidhenolic acidpmb2833C23H30O1O4 -Feruloylquinic acid-O-glucosihenolic acidhenolic acidHmln00210C026H32O12Nortrachelogenin-4-O-glucosidens and CoumLignans 33464-78-7Zmcn00372C926H32O1H2ydroxypinoresinol-4'-O-Glucosns and CoumLignansLmtn00450C026H32O12 Prupersin C henolic acidhenolic acidpmn001375C26H32O1H2ydroxypinoresinol-1-O-Glucosnis and CoumLignans 81495-71-8Lmdn00192C526H34O12 Olivil-4'-O-glucoside ns and CoumLignans 76880-93-8pmd0146 28H54NO7 LysoPC 20:2(2n isomer)pmd0147 28H54NO7Lmhp01154928H56NO7LysoPC 18:0LipidsLipidsLPC 19420-57-6FALSEdownLPC----FALSEFALSEFALSEFALSEFALSEFALSEFALSEFALSEdownFALSEdownFALSEFALSEup--LipidsLipidsLipidsLPCLPCLPC--------LysoPC 20:2LysoPC 20:1Lmmn00226C27H36O12ethoxyisolariciresinol-9'-O-glucnos and CoumLignansLmhn00380C226H26O14 Sinapoylsinapoyltartaric acid henolic acidhenolic acidHJAP064C25H24O1h5amnetin-3-O-(6''-malonylglucosFlavonoids FlavonolsZmhp00513C925H24O1m5arixetin-3-O-(6''-malonyl)glucoFlavonoids FlavonolsZmhn00144C628H36O1y3ringaresinol-4'-O-glucopyranosns and CoumLignansFALSEFALSEFALSEFALSELmjp00187C726H29O15bubioside [Cyanidin-3-O-(2''-O-Flavonoidsnthocyanidi63535-17-1Lmtp00404C426H28O16rcetin-3-O-apiosyl(1→2)galactoFlavonoids Flavonols-
pmd0132 24H50NO7 LysoPC 16:0(2n isomer)
Lipids
LPC
-
-
1
3
1
3
3
1
1
1
2
1
1
1
1
1
1
3
3
1
3
1
1
3
2
3
3
2
1
1
3
2
2
3
1
3
1
3
3
3
1
3
3
3
3
3
2
3
down
FALSE
up
Lmhn00366C824H22O1p2-Coumaroylsinapoyltartaric acidhenolic acidhenolic acid
pme0500C18H32O16
MWSmce48C18H32O16
pme2125C18H32O16
Lmhp00871825H48NO7
Lmhp00959025H50NO7
Lmhp01051525H52NO7 LysoPC 17:0(2n isomer)
pmb2406 25H52NO7
Hmqp0062326H46NO7
Lmhp010334C27H48O9-Linoleoylglycerol-1-O-glucosid Lipids Glycerol este
pmb0865 26H48NO7 LysoPC 18:3(2n isomer)
pmb0854 26H48NO7
pmp00127326H50NO7
pmp00125126H50NO7 LysoPC 18:2(2n isomer)
D-Melezitose
Manninotriose
Raffinose
LysoPC 17:2
LysoPC 17:1
Others rides and A 597-12-6
Others rides and A13382-86-0
Others rides and A 512-69-6
down
FALSE
FALSE
down
FALSE
down
Lipids
Lipids
Lipids
Lipids
Lipids
LPC
LPC
LPC
-
-
-
LysoPC 17:0
LysoPC 18:4
LPC 50930-23-9
LPC
-
-
-
-
-
-
-
-
down
FALSE
FALSE
FALSE
FALSE
FALSE
FALSE
FALSE
FALSE
up
Lipids
Lipids
Lipids
Lipids
LPC
LPC
LPC
LPC
LysoPC 18:3
LysoPC 18:2
Li512111C24H24O13rhamnetin-3-O-(6''-acetylglucosiFlavonoids Flavonols
pmp001059C22H32O14nipin-1-O-(2''-O-apiosyl)glucosiTerpenoidsonoterpenoi
Cmsp00308C326H32O11drodiconiferyl alcohol-4-O-gluc Others
Others 107870-88-2
pmn001378C26H32O11 Pinoresinol-4-O-glucoside ns and CoumLignans 41607-20-9
Lmsp00365C526H32O11diconiferyl alcohol-gamma'-O-ghenolic acidhenolic acid
pmp00128126H52NO7 LysoPC 18:1 Lipids LPC
pmb3041C23H22O14 Tricin-7-O-saccharic acid Flavonoids Flavones
-
-
-
FALSE
down
up
pmn001710C24H26O13Rosmarinic acid-3'-O-glucosidehenolic acidhenolic aci9d10028-78-3
Lmmn00227C26H34O11Isolariciresinol-9'-O-glucoside ns and CoumLignans 63358-12-3
FALSE
FALSE
FALSE
up
Lmyn00397C126H34O1r1odiconiferyl alcohol-4-O-β-D-gnl s and CoumLignans
-
HJN083 C26H34O11 Lariciresinol-4'-O-glucoside ns and CoumLignans 143663-00-7
mws0126 26H54NO7
pmd0136 26H54NO7 LysoPC 18:0(2n isomer)
Zmcn00515C626H26O1O2-Dicaffeoylquinic Acid Methylhenolic acidhenolic acid
pmb2554C23H30O14-O-Feruloyl quinic acid glucosidhenolic acidhenolic acid
pmb2833C23H30O1O4 -Feruloylquinic acid-O-glucosihenolic acidhenolic acid
Hmln00210C026H32O12Nortrachelogenin-4-O-glucosidens and CoumLignans 33464-78-7
Zmcn00372C926H32O1H2ydroxypinoresinol-4'-O-Glucosns and CoumLignans
Lmtn00450C026H32O12 Prupersin C henolic acidhenolic acid
pmn001375C26H32O1H2ydroxypinoresinol-1-O-Glucosnis and CoumLignans 81495-71-8
Lmdn00192C526H34O12 Olivil-4'-O-glucoside ns and CoumLignans 76880-93-8
pmd0146 28H54NO7 LysoPC 20:2(2n isomer)
pmd0147 28H54NO7
Lmhp01154928H56NO7
LysoPC 18:0
Lipids
Lipids
LPC 19420-57-6
FALSE
down
LPC
-
-
-
-
FALSE
FALSE
FALSE
FALSE
FALSE
FALSE
FALSE
FALSE
down
FALSE
down
FALSE
FALSE
up
-
-
Lipids
Lipids
Lipids
LPC
LPC
LPC
-
-
-
-
-
-
-
-
LysoPC 20:2
LysoPC 20:1
Lmmn00226C27H36O12ethoxyisolariciresinol-9'-O-glucnos and CoumLignans
Lmhn00380C226H26O14 Sinapoylsinapoyltartaric acid henolic acidhenolic acid
HJAP064C25H24O1h5amnetin-3-O-(6''-malonylglucosFlavonoids Flavonols
Zmhp00513C925H24O1m5arixetin-3-O-(6''-malonyl)glucoFlavonoids Flavonols
Zmhn00144C628H36O1y3ringaresinol-4'-O-glucopyranosns and CoumLignans
FALSE
FALSE
FALSE
FALSE
Lmjp00187C726H29O15bubioside [Cyanidin-3-O-(2''-O-Flavonoidsnthocyanidi63535-17-1
Lmtp00404C426H28O16rcetin-3-O-apiosyl(1→2)galactoFlavonoids Flavonols
-

 
Lmmp00309C27H30O16cetin-3-O-(4''-O-glucosyl)rhamnFlavonoids Flavonols 59262-54-3Zmxp00310C727H30O16 Luteolin-7,3'-di-O-glucoside Flavonoids Flavones 52187-80-13111332333333111133333321311113322333333213311upupLmbp00259C227H30O16Kaempferol-3,7-di-O-glucoside Flavonoids FlavonolsHmpp00261C27H30O16 Luteolin-7-O-gentiobioside Flavonoids Flavones---upuppmp000686C28H34O15Forsythiaside Jhenolic acidhenolic acidFALSEFALSEupFALSEuppme0001C28H34O15in-7-O-neohesperidoside(NeoheFlavonoidsFlavanones13241-33-3Lmcp00443C630H27O14anidin-3-O-(6''-O-caffeoyl)glucosFlavonoidsnthocyanidiZmcp00292C427H31O16nidin-3-O-(2''-O-glucosyl)glucoFlavonoidsnthocyanidi38820-68-7Cmxp00353C127H32O16 Okanin-4'-O-gentiobioside Flavonoids ChalconesZmgp00333C527H32O16 okanin 3',4'-di-O-glucoside* Flavonoids Chalcones---upLmyp00313C928H24O16ercetin-3-O-(6''-galloyl)galactosFlavonoids Flavonols 53171-28-1FALSEFALSEupLmfp00302C628H26O16Hmlp00494C328H32O16Maplexin HNitensoside BTannins Tannin 357621-91-ns and CoumCoumarins---pmp001310C27H30O1y7droxykaempferol-3,6-O-DiglucoFlavonoids FlavonolsZmhp00378C427H30O17 Rhodioflavonoside Flavonoids FlavonolsupupZmhp00273C027H30O1H7ydroxykaempferol 6,7-DiglucosFlavonoids Flavonols142674-16-6Lmtp00367C727H30O17rcetin-3-O-sophoroside (BaimasFlavonoids Flavonols 18609-17-1upuppmb0645 C28H34O1p6eretin-6-C-glucoside-7-O-glucoFlavonoidsnoid carbonmwn00430C830H38O15β-D-[6-O-(4-O-β-D-glucopyranohenolic acidhenolic acidLmhp00280C028H32O17y,5-methoxyGenistein-4',7-O-diFlavonoidsIsoflavones--------upFALSEFALSEFALSEFALSEFALSEFALSEFALSEdownupHmgp00188C28H32O17 Patuletin-3-O-rutinosideFlavonoids FlavonolsLmpp0032C2831H29O15unidin-3-O-(6''-O-caffeoyl)glucoFlavonoidsnthocyanidipmb0578 C32H30O1u5teolin-7-O-(6''-sinapoyl)glucosiFlavonoids FlavonesP4269 C36H62O10P4195 C36H62O10mws1153C31H38O16mws4163C24H42O21ginsenoside Kichikusetsusaponin L9a2'-AcetylacteosideNystoseTerpenoidserpene SapoTerpenoidserpene Sapohenolic acidhenolic acid94492-24-7Others rides and A13133-07-8Lmhp00938C433H58O14inoleoylglycerol-2,3-di-O-glucos Lipids Glycerol esteLmhp00919C033H58O14inoleoylglycerol-1,3-di-O-glucos Lipids Glycerol estepmp001271C33H58O14Linoleoyl-sn-glycerol-diglucosid Lipids ree fatty acidpmn001370C32H42O1P6inoresinol-4,4'-O-di-O-glucosidns and CoumLignans 63902-38-5pmn001743C31H42O17 Specnuezhenide henolic acidhenolic acid39011-92-2MWSmce49C32H46O16Secoisolariciresinol diglucosidens and CoumLignans 257930-74-8Lmgn00225C331H36O18ngoylcaffeoylquinic acid-D-gluchenolic acidhenolic acidpmn001369C32H42O171-Hydroxypineolin Diglucosidens and CoumLignansHmln10166C432H42O1o7rtrachelogenin-4'-O-gentiobiosins and CoumLignanspmn001368C32H44O17 Olivil-4,4'-Di-O-glucoside ns and CoumLignans---FALSEFALSEFALSEFALSEFALSEFALSEdownFALSEFALSEFALSEFALSEFALSEFALSEFALSEup-------P3643 C41H68O12P4685 C41H70O12notoginsenoside T5ginsenoside McTerpenoidserpene SapoTerpenoidserpene Sapopmn001505C41H64O1o3lic acid-3-O-xylosyl(1→3)glucuTerpenoidserpene SapoCmrp00836C042H70O12 Ginsenoside Rg6Lmxp06577C41H70O13 Chikusetsusaponin LM1 Terpenoidserpene Sapomws4038C41H70O13 Notoginsenoside R2 Terpenoidserpene Sapo80418-25-3Zmcn00420C636H36O1k9aempferol-3-caffeoyldiglucosideFlavonoids FlavonolsTerpenoidserpene Sap1o47419-93-0-FALSEFALSEFALSEFALSE-P4501 C42H70O13 Chikusetsusaponin LT8mws4035C42H72O13 Ginsenoside F2Terpenoidserpene Sapo69359-06-4Terpenoidserpene Sapo62025-49-4
Lmmp00309C27H30O16cetin-3-O-(4''-O-glucosyl)rhamnFlavonoids Flavonols 59262-54-3
Zmxp00310C727H30O16 Luteolin-7,3'-di-O-glucoside Flavonoids Flavones 52187-80-1
3
1
1
1
3
3
2
3
3
3
3
3
3
1
1
1
1
3
3
3
3
3
3
2
1
3
1
1
1
1
3
3
2
2
3
3
3
3
3
3
2
1
3
3
1
1
up
up
Lmbp00259C227H30O16Kaempferol-3,7-di-O-glucoside Flavonoids Flavonols
Hmpp00261C27H30O16 Luteolin-7-O-gentiobioside Flavonoids Flavones
-
-
-
up
up
pmp000686C28H34O15
Forsythiaside J
henolic acidhenolic acid
FALSE
FALSE
up
FALSE
up
pme0001C28H34O15in-7-O-neohesperidoside(NeoheFlavonoidsFlavanones13241-33-3
Lmcp00443C630H27O14anidin-3-O-(6''-O-caffeoyl)glucosFlavonoidsnthocyanidi
Zmcp00292C427H31O16nidin-3-O-(2''-O-glucosyl)glucoFlavonoidsnthocyanidi38820-68-7
Cmxp00353C127H32O16 Okanin-4'-O-gentiobioside Flavonoids Chalcones
Zmgp00333C527H32O16 okanin 3',4'-di-O-glucoside* Flavonoids Chalcones
-
-
-
up
Lmyp00313C928H24O16ercetin-3-O-(6''-galloyl)galactosFlavonoids Flavonols 53171-28-1
FALSE
FALSE
up
Lmfp00302C628H26O16
Hmlp00494C328H32O16
Maplexin H
Nitensoside B
Tannins Tannin 357621-91-
ns and CoumCoumarins
-
-
-
pmp001310C27H30O1y7droxykaempferol-3,6-O-DiglucoFlavonoids Flavonols
Zmhp00378C427H30O17 Rhodioflavonoside Flavonoids Flavonols
up
up
Zmhp00273C027H30O1H7ydroxykaempferol 6,7-DiglucosFlavonoids Flavonols142674-16-6
Lmtp00367C727H30O17rcetin-3-O-sophoroside (BaimasFlavonoids Flavonols 18609-17-1
up
up
pmb0645 C28H34O1p6eretin-6-C-glucoside-7-O-glucoFlavonoidsnoid carbon
mwn00430C830H38O15β-D-[6-O-(4-O-β-D-glucopyranohenolic acidhenolic acid
Lmhp00280C028H32O17y,5-methoxyGenistein-4',7-O-diFlavonoidsIsoflavones
-
-
-
-
-
-
-
-
up
FALSE
FALSE
FALSE
FALSE
FALSE
FALSE
FALSE
down
up
Hmgp00188C28H32O17 Patuletin-3-O-rutinoside
Flavonoids Flavonols
Lmpp0032C2831H29O15unidin-3-O-(6''-O-caffeoyl)glucoFlavonoidsnthocyanidi
pmb0578 C32H30O1u5teolin-7-O-(6''-sinapoyl)glucosiFlavonoids Flavones
P4269 C36H62O10
P4195 C36H62O10
mws1153C31H38O16
mws4163C24H42O21
ginsenoside Ki
chikusetsusaponin L9a
2'-Acetylacteoside
Nystose
Terpenoidserpene Sapo
Terpenoidserpene Sapo
henolic acidhenolic acid94492-24-7
Others rides and A13133-07-8
Lmhp00938C433H58O14inoleoylglycerol-2,3-di-O-glucos Lipids Glycerol este
Lmhp00919C033H58O14inoleoylglycerol-1,3-di-O-glucos Lipids Glycerol este
pmp001271C33H58O14Linoleoyl-sn-glycerol-diglucosid Lipids ree fatty acid
pmn001370C32H42O1P6inoresinol-4,4'-O-di-O-glucosidns and CoumLignans 63902-38-5
pmn001743C31H42O17 Specnuezhenide henolic acidhenolic acid39011-92-2
MWSmce49C32H46O16Secoisolariciresinol diglucosidens and CoumLignans 257930-74-8
Lmgn00225C331H36O18ngoylcaffeoylquinic acid-D-gluchenolic acidhenolic acid
pmn001369C32H42O171-Hydroxypineolin Diglucosidens and CoumLignans
Hmln10166C432H42O1o7rtrachelogenin-4'-O-gentiobiosins and CoumLignans
pmn001368C32H44O17 Olivil-4,4'-Di-O-glucoside ns and CoumLignans
-
-
-
FALSE
FALSE
FALSE
FALSE
FALSE
FALSE
down
FALSE
FALSE
FALSE
FALSE
FALSE
FALSE
FALSE
up
-
-
-
-
-
-
-
P3643 C41H68O12
P4685 C41H70O12
notoginsenoside T5
ginsenoside Mc
Terpenoidserpene Sapo
Terpenoidserpene Sapo
pmn001505C41H64O1o3lic acid-3-O-xylosyl(1→3)glucuTerpenoidserpene Sapo
Cmrp00836C042H70O12 Ginsenoside Rg6
Lmxp06577C41H70O13 Chikusetsusaponin LM1 Terpenoidserpene Sapo
mws4038C41H70O13 Notoginsenoside R2 Terpenoidserpene Sapo80418-25-3
Zmcn00420C636H36O1k9aempferol-3-caffeoyldiglucosideFlavonoids Flavonols
Terpenoidserpene Sap1o47419-93-0
-
FALSE
FALSE
FALSE
FALSE
-
P4501 C42H70O13 Chikusetsusaponin LT8
mws4035C42H72O13 Ginsenoside F2
Terpenoidserpene Sapo69359-06-4
Terpenoidserpene Sapo62025-49-4

 
P4045 C41H70O14notoginsenoside Rw2Terpenoidserpene Sapo--13111111331121331111121113333FALSEFALSEFALSEFALSEFALSEFALSEFALSEFALSEFALSEFALSEFALSEFALSEFALSEFALSEFALSEFALSEFALSEFALSEFALSEFALSEFALSEuppmb0676 C38H40O19l-8-C-glucoside-7-O-(6''-feruloyFlavonoidsnoid carbonmws1553C42H72O14HJN032 C42H72O14mws1665C42H72O14Ginsenoside Rg1Sanchirhinoside A4Ginsenoside RfTerpenoidserpene Sapo22427-39-0Terpenoidserpene SapoTerpenoidserpene Sapo52286-58-5-Lmxp05341C42H72O14(24R)-pseudo ginsenoside F11 Terpenoidserpene Sapo69884-00-0Lmxp05257C43H68O14hikusetsusaponin Iva methyl esteTerpenoidserpene Sapo58546-61-5Lmxp05320C43H68O1C4hikusetsusaponin IV methyl esteTerpenoidserpene Sapo----P3859 C42H72O15P4308 C42H74O15ginsenoside 26quinquenoside L9*Yesanchinoside DVina-Ginsenoside R1PhanosideNotoginsenoside FdNotoginsenoside Fequinquenoside L10Notoginsenoside R1Ginsenoside RdTerpenoidserpene SapoTerpenoidserpene SapoTerpenoidserpene SapoTerpenoidserpene Sap7o84213-14-5Terpenoidserpene SapoTerpenoidserpene Sapo80321-63-7Terpenoidserpene Sapo88105-29-7Terpenoidserpene SapoTerpenoidserpene Sapo80418-24-2Terpenoidserpene SapoTerpenoids Triterpene80321-69-3Lmxp06071C44H74O15HJN033 C44H74O15Zmjp00677C147H78O16Zmsp00769C847H80O17Hmsn00509C047H80O17P5367 C48H80O17mws1721C47H80O18Lmzp00542C748H82O18Hmsn00459C648H82O18Hmsn00320C048H82O18---Gypenoside XVIINotoginsenoside KTerpenoidserpene Sapo--Lmxn05454C48H82O19 Chikusetsusaponin LM4 Terpenoidserpene SapoLmzn00417C848H82O19Hmsn00278C548H82O19Hmsn00301C548H82O19Lmxn00676C848H76O20β,6α-trihydroxy-23-oxoolean-12Terpenoidserpene SapoHmsn00434C953H90O22 Notoginsenoside L Terpenoidserpene SapoCmsn00141C953H84O23 Ginsenoside Ro O-Pentoside Terpenoidserpene SapoZmjp00644C154H90O23syl)oxy]-20-[(6-O-alpha-L-rhamTerpenoidserpene SapoHmsn00335C554H92O24Majoroside F1Notoginsenoside NNotoginsenoside MTerpenoidserpene Sap1o14128-16-4Terpenoidserpene SapoTerpenoidserpene Sapo------FALSEFALSEFALSEupFALSEFALSEFALSENotoginsenoside ATerpenoidserpene Sap1o93895-21-5
P4045 C41H70O14
notoginsenoside Rw2
Terpenoidserpene Sapo
-
-
1
3
1
1
1
1
1
1
3
3
1
1
2
1
3
3
1
1
1
1
1
2
1
1
1
3
3
3
3
FALSE
FALSE
FALSE
FALSE
FALSE
FALSE
FALSE
FALSE
FALSE
FALSE
FALSE
FALSE
FALSE
FALSE
FALSE
FALSE
FALSE
FALSE
FALSE
FALSE
FALSE
up
pmb0676 C38H40O19l-8-C-glucoside-7-O-(6''-feruloyFlavonoidsnoid carbon
mws1553C42H72O14
HJN032 C42H72O14
mws1665C42H72O14
Ginsenoside Rg1
Sanchirhinoside A4
Ginsenoside Rf
Terpenoidserpene Sapo22427-39-0
Terpenoidserpene Sapo
Terpenoidserpene Sapo52286-58-5
-
Lmxp05341C42H72O14(24R)-pseudo ginsenoside F11 Terpenoidserpene Sapo69884-00-0
Lmxp05257C43H68O14hikusetsusaponin Iva methyl esteTerpenoidserpene Sapo58546-61-5
Lmxp05320C43H68O1C4hikusetsusaponin IV methyl esteTerpenoidserpene Sapo
-
-
-
-
P3859 C42H72O15
P4308 C42H74O15
ginsenoside 26
quinquenoside L9*
Yesanchinoside D
Vina-Ginsenoside R1
Phanoside
Notoginsenoside Fd
Notoginsenoside Fe
quinquenoside L10
Notoginsenoside R1
Ginsenoside Rd
Terpenoidserpene Sapo
Terpenoidserpene Sapo
Terpenoidserpene Sapo
Terpenoidserpene Sap7o84213-14-5
Terpenoidserpene Sapo
Terpenoidserpene Sapo80321-63-7
Terpenoidserpene Sapo88105-29-7
Terpenoidserpene Sapo
Terpenoidserpene Sapo80418-24-2
Terpenoidserpene Sapo
Terpenoids Triterpene80321-69-3
Lmxp06071C44H74O15
HJN033 C44H74O15
Zmjp00677C147H78O16
Zmsp00769C847H80O17
Hmsn00509C047H80O17
P5367 C48H80O17
mws1721C47H80O18
Lmzp00542C748H82O18
Hmsn00459C648H82O18
Hmsn00320C048H82O18
-
-
-
Gypenoside XVII
Notoginsenoside K
Terpenoidserpene Sapo
-
-
Lmxn05454C48H82O19 Chikusetsusaponin LM4 Terpenoidserpene Sapo
Lmzn00417C848H82O19
Hmsn00278C548H82O19
Hmsn00301C548H82O19
Lmxn00676C848H76O20β,6α-trihydroxy-23-oxoolean-12Terpenoidserpene Sapo
Hmsn00434C953H90O22 Notoginsenoside L Terpenoidserpene Sapo
Cmsn00141C953H84O23 Ginsenoside Ro O-Pentoside Terpenoidserpene Sapo
Zmjp00644C154H90O23syl)oxy]-20-[(6-O-alpha-L-rhamTerpenoidserpene Sapo
Hmsn00335C554H92O24
Majoroside F1
Notoginsenoside N
Notoginsenoside M
Terpenoidserpene Sap1o14128-16-4
Terpenoidserpene Sapo
Terpenoidserpene Sapo
-
-
-
-
-
-
FALSE
FALSE
FALSE
up
FALSE
FALSE
FALSE
Notoginsenoside A
Terpenoidserpene Sap1o93895-21-5

 
Table S2YA_vs_DYLA_vs_DY YYA1YYA2YYA3XLA1XLA2XLA3DYA1DYA2upup1.53E+06 2.06E+06 1.50E+06 3.12E+06 1.38E+06 1.71E+06 5.25E+06 5.06E+06FALSE FALSE 1.44E+06 4.01E+06 2.10E+06 9.28E+05 1.18E+06 9.02E+05 8.81E+05 1.00E+06FALSE FALSE 1.10E+04 8.42E+03 1.56E+04 2.52E+04 4.34E+04 3.77E+04 1.91E+04 2.32E+04downupupdownFALSEupFALSE 5.66E+06 6.57E+06 5.94E+06 3.36E+06 2.55E+06 2.37E+06 2.82E+06 1.56E+06FALSE 2.28E+07 2.80E+07 2.51E+07 4.43E+07 2.15E+07 2.36E+07 5.48E+07 5.13E+07FALSE 7.60E+05 1.22E+06 7.82E+05 1.90E+06 1.18E+06 1.33E+06 1.83E+06 2.03E+06down 4.40E+04 3.78E+04 1.58E+04 2.82E+04 2.18E+04 1.39E+04 1.11E+04 8.56E+03upupupupupupupupupup1.61E+04 3.31E+03 2.58E+04 9.44E+03 3.03E+03 3.35E+03 1.00E+04 1.36E+043.62E+04 6.86E+04 4.08E+04 1.07E+05 3.92E+04 4.54E+04 1.75E+05 1.46E+056.94E+06 9.97E+06 7.19E+06 1.36E+07 6.29E+06 7.15E+06 2.52E+07 2.50E+071.34E+04 4.71E+03 1.07E+04 1.47E+04 8.45E+03 7.69E+03 3.62E+04 5.68E+041.22E+06 1.79E+06 1.31E+06 2.82E+06 1.11E+06 1.31E+06 4.54E+06 4.43E+062.15E+07 2.70E+07 2.16E+07 3.61E+07 1.98E+07 2.42E+07 6.71E+07 6.42E+071.77E+06 2.34E+06 1.72E+06 3.33E+06 1.52E+06 1.87E+06 5.48E+06 5.44E+062.21E+07 2.81E+07 2.24E+07 3.68E+07 2.03E+07 2.37E+07 6.75E+07 6.43E+072.24E+07 2.77E+07 2.27E+07 3.72E+07 2.07E+07 2.40E+07 6.88E+07 6.68E+071.28E+06 1.72E+06 1.22E+06 2.46E+06 1.15E+06 1.25E+06 4.45E+06 4.45E+06upupupupupupupupFALSEupdown 2.43E+04 1.97E+04 2.43E+04 3.20E+04 3.28E+04 8.90E+04 1.50E+04 1.09E+04upupupupup1.40E+05 8.06E+04 1.45E+05 4.65E+04 3.09E+04 3.99E+04 3.62E+05 2.05E+051.86E+05 3.18E+05 1.40E+05 2.27E+05 2.13E+05 1.83E+05 7.94E+05 7.39E+051.73E+05 3.01E+05 1.50E+05 2.32E+05 1.95E+05 1.74E+05 7.43E+05 6.64E+051.73E+05 1.43E+05 1.57E+05 5.18E+04 4.82E+04 4.03E+04 2.69E+05 1.93E+059.30E+04 5.59E+04 7.86E+04 2.06E+04 1.46E+04 1.24E+04 1.26E+05 8.19E+04upupFALSEFALSEFALSEFALSEdown 4.78E+04 2.58E+04 3.50E+04 1.13E+05 7.69E+04 1.13E+05 1.91E+04 6.00E+04down 4.74E+06 7.11E+06 4.35E+06 7.98E+06 8.19E+06 8.74E+06 2.89E+06 4.32E+06FALSE FALSE 9.55E+04 3.28E+04 9.94E+04 4.04E+05 1.13E+05 2.92E+05 9.22E+04 1.56E+05downupupdown 1.73E+06 1.61E+06 1.72E+06 3.03E+06 1.84E+06 2.36E+06 6.24E+05 6.56E+05FALSE 2.46E+05 1.54E+05 3.03E+05 6.86E+05 3.50E+05 6.21E+05 3.56E+05 4.90E+05FALSE 1.00E+05 5.81E+04 1.34E+05 2.85E+05 1.35E+05 2.51E+05 1.56E+05 2.21E+05FALSE FALSE 1.32E+05 1.99E+05 1.41E+05 5.14E+05 3.89E+05 1.82E+05 1.50E+05 1.72E+05FALSEFALSEupFALSEFALSEupupupupupupup3.72E+06 3.30E+06 4.45E+06 2.87E+06 1.86E+06 9.01E+05 9.18E+06 8.34E+063.32E+06 2.98E+06 3.68E+06 2.27E+06 9.39E+05 8.11E+05 8.27E+06 6.98E+068.69E+04 1.29E+05 1.11E+05 1.73E+05 8.49E+04 8.79E+04 3.09E+05 2.55E+053.70E+06 5.19E+06 3.86E+06 5.24E+06 3.29E+06 3.20E+06 9.87E+06 7.89E+063.39E+06 3.93E+06 2.95E+06 3.77E+06 2.54E+06 2.62E+06 7.66E+06 6.48E+065.23E+04 5.70E+04 3.87E+04 6.33E+04 3.28E+04 4.01E+04 1.29E+05 1.18E+05FALSEupFALSEFALSEFALSEupdown 1.68E+05 6.90E+04 1.85E+05 1.93E+05 1.27E+05 1.51E+05 1.94E+04 5.21E+04FALSE 1.09E+05 5.39E+04 9.40E+04 1.65E+05 1.12E+05 1.90E+05 1.65E+05 2.37E+05down 2.59E+05 2.65E+05 2.95E+05 1.00E+06 5.61E+05 8.87E+05 1.48E+05 2.58E+05down 4.16E+06 2.95E+06 4.16E+06 1.21E+07 6.34E+06 1.01E+07 1.62E+06 3.74E+06down 3.84E+04 9.61E+04 2.92E+04 1.17E+05 1.39E+05 1.31E+05 1.27E+04 2.89E+04FALSE 1.98E+05 1.63E+05 1.83E+05 2.50E+05 5.39E+05 5.06E+05 7.17E+05 5.67E+05updownup 1.41E+05 1.42E+05 1.81E+05 1.54E+05 1.88E+05 1.55E+05 3.81E+05 3.92E+05down 2.09E+04 9.14E+03 2.13E+04 2.51E+04 2.32E+04 1.88E+04 9.43E+03 7.34E+03
Table S2
YA_vs_DYLA_vs_DY YYA1
YYA2
YYA3
XLA1
XLA2
XLA3
DYA1
DYA2
up
up
1.53E+06 2.06E+06 1.50E+06 3.12E+06 1.38E+06 1.71E+06 5.25E+06 5.06E+06
FALSE FALSE 1.44E+06 4.01E+06 2.10E+06 9.28E+05 1.18E+06 9.02E+05 8.81E+05 1.00E+06
FALSE FALSE 1.10E+04 8.42E+03 1.56E+04 2.52E+04 4.34E+04 3.77E+04 1.91E+04 2.32E+04
down
up
up
down
FALSE
up
FALSE 5.66E+06 6.57E+06 5.94E+06 3.36E+06 2.55E+06 2.37E+06 2.82E+06 1.56E+06
FALSE 2.28E+07 2.80E+07 2.51E+07 4.43E+07 2.15E+07 2.36E+07 5.48E+07 5.13E+07
FALSE 7.60E+05 1.22E+06 7.82E+05 1.90E+06 1.18E+06 1.33E+06 1.83E+06 2.03E+06
down 4.40E+04 3.78E+04 1.58E+04 2.82E+04 2.18E+04 1.39E+04 1.11E+04 8.56E+03
up
up
up
up
up
up
up
up
up
up
1.61E+04 3.31E+03 2.58E+04 9.44E+03 3.03E+03 3.35E+03 1.00E+04 1.36E+04
3.62E+04 6.86E+04 4.08E+04 1.07E+05 3.92E+04 4.54E+04 1.75E+05 1.46E+05
6.94E+06 9.97E+06 7.19E+06 1.36E+07 6.29E+06 7.15E+06 2.52E+07 2.50E+07
1.34E+04 4.71E+03 1.07E+04 1.47E+04 8.45E+03 7.69E+03 3.62E+04 5.68E+04
1.22E+06 1.79E+06 1.31E+06 2.82E+06 1.11E+06 1.31E+06 4.54E+06 4.43E+06
2.15E+07 2.70E+07 2.16E+07 3.61E+07 1.98E+07 2.42E+07 6.71E+07 6.42E+07
1.77E+06 2.34E+06 1.72E+06 3.33E+06 1.52E+06 1.87E+06 5.48E+06 5.44E+06
2.21E+07 2.81E+07 2.24E+07 3.68E+07 2.03E+07 2.37E+07 6.75E+07 6.43E+07
2.24E+07 2.77E+07 2.27E+07 3.72E+07 2.07E+07 2.40E+07 6.88E+07 6.68E+07
1.28E+06 1.72E+06 1.22E+06 2.46E+06 1.15E+06 1.25E+06 4.45E+06 4.45E+06
up
up
up
up
up
up
up
up
FALSE
up
down 2.43E+04 1.97E+04 2.43E+04 3.20E+04 3.28E+04 8.90E+04 1.50E+04 1.09E+04
up
up
up
up
up
1.40E+05 8.06E+04 1.45E+05 4.65E+04 3.09E+04 3.99E+04 3.62E+05 2.05E+05
1.86E+05 3.18E+05 1.40E+05 2.27E+05 2.13E+05 1.83E+05 7.94E+05 7.39E+05
1.73E+05 3.01E+05 1.50E+05 2.32E+05 1.95E+05 1.74E+05 7.43E+05 6.64E+05
1.73E+05 1.43E+05 1.57E+05 5.18E+04 4.82E+04 4.03E+04 2.69E+05 1.93E+05
9.30E+04 5.59E+04 7.86E+04 2.06E+04 1.46E+04 1.24E+04 1.26E+05 8.19E+04
up
up
FALSE
FALSE
FALSE
FALSE
down 4.78E+04 2.58E+04 3.50E+04 1.13E+05 7.69E+04 1.13E+05 1.91E+04 6.00E+04
down 4.74E+06 7.11E+06 4.35E+06 7.98E+06 8.19E+06 8.74E+06 2.89E+06 4.32E+06
FALSE FALSE 9.55E+04 3.28E+04 9.94E+04 4.04E+05 1.13E+05 2.92E+05 9.22E+04 1.56E+05
down
up
up
down 1.73E+06 1.61E+06 1.72E+06 3.03E+06 1.84E+06 2.36E+06 6.24E+05 6.56E+05
FALSE 2.46E+05 1.54E+05 3.03E+05 6.86E+05 3.50E+05 6.21E+05 3.56E+05 4.90E+05
FALSE 1.00E+05 5.81E+04 1.34E+05 2.85E+05 1.35E+05 2.51E+05 1.56E+05 2.21E+05
FALSE FALSE 1.32E+05 1.99E+05 1.41E+05 5.14E+05 3.89E+05 1.82E+05 1.50E+05 1.72E+05
FALSE
FALSE
up
FALSE
FALSE
up
up
up
up
up
up
up
3.72E+06 3.30E+06 4.45E+06 2.87E+06 1.86E+06 9.01E+05 9.18E+06 8.34E+06
3.32E+06 2.98E+06 3.68E+06 2.27E+06 9.39E+05 8.11E+05 8.27E+06 6.98E+06
8.69E+04 1.29E+05 1.11E+05 1.73E+05 8.49E+04 8.79E+04 3.09E+05 2.55E+05
3.70E+06 5.19E+06 3.86E+06 5.24E+06 3.29E+06 3.20E+06 9.87E+06 7.89E+06
3.39E+06 3.93E+06 2.95E+06 3.77E+06 2.54E+06 2.62E+06 7.66E+06 6.48E+06
5.23E+04 5.70E+04 3.87E+04 6.33E+04 3.28E+04 4.01E+04 1.29E+05 1.18E+05
FALSE
up
FALSE
FALSE
FALSE
up
down 1.68E+05 6.90E+04 1.85E+05 1.93E+05 1.27E+05 1.51E+05 1.94E+04 5.21E+04
FALSE 1.09E+05 5.39E+04 9.40E+04 1.65E+05 1.12E+05 1.90E+05 1.65E+05 2.37E+05
down 2.59E+05 2.65E+05 2.95E+05 1.00E+06 5.61E+05 8.87E+05 1.48E+05 2.58E+05
down 4.16E+06 2.95E+06 4.16E+06 1.21E+07 6.34E+06 1.01E+07 1.62E+06 3.74E+06
down 3.84E+04 9.61E+04 2.92E+04 1.17E+05 1.39E+05 1.31E+05 1.27E+04 2.89E+04
FALSE 1.98E+05 1.63E+05 1.83E+05 2.50E+05 5.39E+05 5.06E+05 7.17E+05 5.67E+05
up
down
up 1.41E+05 1.42E+05 1.81E+05 1.54E+05 1.88E+05 1.55E+05 3.81E+05 3.92E+05
down 2.09E+04 9.14E+03 2.13E+04 2.51E+04 2.32E+04 1.88E+04 9.43E+03 7.34E+03

 
upup1.25E+05 1.02E+05 1.06E+05 2.02E+05 1.34E+05 1.34E+05 7.06E+05 4.08E+05FALSEupdown 7.10E+04 3.27E+04 6.29E+04 1.53E+05 8.45E+04 1.61E+05 4.01E+04 7.52E+04FALSE 8.02E+06 1.24E+07 7.73E+06 1.83E+07 1.16E+07 1.39E+07 1.83E+07 1.92E+07FALSE 4.40E+06 6.65E+06 4.35E+06 1.06E+07 6.46E+06 7.91E+06 1.03E+07 1.12E+07down 6.39E+04 5.26E+04 5.26E+04 9.44E+04 1.23E+05 8.64E+04 6.94E+03 1.12E+04down 1.31E+05 9.42E+04 1.05E+05 3.37E+05 2.48E+05 3.09E+05 1.26E+05 1.81E+05down 8.34E+04 6.40E+04 1.20E+05 7.72E+04 5.85E+04 1.05E+05 1.66E+04 4.26E+04down 1.20E+05 4.51E+05 2.24E+05 9.18E+04 1.50E+05 1.27E+05 2.63E+04 6.84E+04updownFALSEdowndownFALSEFALSEFALSEupupup1.77E+05 5.90E+04 1.55E+05 6.16E+04 3.69E+04 3.45E+04 1.25E+05 1.03E+051.36E+07 4.42E+06 1.22E+07 4.82E+06 2.69E+06 3.48E+06 1.20E+07 9.84E+06down 8.53E+04 7.67E+04 8.24E+04 2.95E+05 3.18E+05 3.36E+05 1.40E+05 1.13E+05upup2.53E+04 1.78E+04 2.81E+04 3.02E+04 3.32E+04 2.90E+04 1.26E+05 1.39E+051.60E+06 1.12E+06 1.62E+06 1.07E+06 6.89E+05 8.00E+05 2.06E+06 1.73E+06FALSEFALSE FALSE 1.79E+05 1.22E+05 1.46E+05 1.05E+05 3.24E+04 8.12E+04 6.06E+04 7.95E+03FALSE FALSE 7.20E+05 1.04E+06 6.12E+05 3.19E+05 2.88E+04 1.06E+05 1.68E+05 3.55E+04FALSE FALSE 4.67E+04 4.25E+04 5.27E+04 2.71E+04 1.82E+04 2.42E+04 2.34E+04 1.57E+04upupupupFALSE 2.94E+05 1.59E+05 3.16E+05 9.51E+05 3.15E+05 5.27E+05 3.82E+05 7.54E+05FALSE 2.17E+05 7.94E+04 1.74E+05 4.07E+05 1.22E+05 3.43E+05 5.89E+05 3.59E+05FALSE 1.88E+05 7.38E+04 1.77E+05 3.71E+05 1.05E+05 2.95E+05 4.93E+05 3.25E+05FALSE 2.11E+05 6.64E+04 1.60E+05 3.89E+05 1.35E+05 3.59E+05 5.61E+05 3.40E+05FALSE FALSE 8.41E+04 4.31E+04 5.69E+04 1.35E+05 9.61E+04 1.55E+05 1.18E+05 1.40E+05FALSE down 4.45E+06 4.01E+06 5.65E+06 6.94E+06 1.10E+07 1.19E+07 1.64E+06 3.20E+06FALSE FALSE 4.89E+06 3.82E+06 5.50E+06 6.80E+06 1.22E+07 1.27E+07 1.78E+06 3.52E+06FALSE FALSE 3.83E+06 3.14E+06 3.96E+06 6.31E+06 1.01E+07 9.96E+06 1.47E+06 3.15E+06FALSE FALSE 4.90E+06 3.45E+06 5.82E+06 7.72E+06 1.19E+07 1.26E+07 1.61E+06 3.53E+06FALSE FALSE 4.87E+06 3.33E+06 5.61E+06 7.82E+06 1.29E+07 1.22E+07 1.67E+06 3.70E+06FALSEdown 5.81E+04 4.00E+04 6.19E+04 1.87E+05 1.04E+05 1.68E+05 3.91E+04 9.88E+04FALSE FALSE 1.77E+04 1.16E+04 1.60E+04 6.02E+04 3.22E+04 5.57E+04 1.30E+04 5.06E+04upupupFALSE 2.32E+04 1.11E+04 2.27E+04 7.68E+04 3.92E+04 1.74E+04 7.31E+04 1.44E+05upup1.15E+07 1.90E+07 9.12E+06 1.39E+07 1.18E+07 1.21E+07 3.91E+07 3.39E+079.58E+06 1.74E+07 7.53E+06 1.20E+07 9.90E+06 9.40E+06 3.54E+07 3.26E+07upupupupFALSE 5.37E+04 3.64E+04 5.59E+04 6.92E+04 1.24E+05 1.06E+05 1.06E+05 9.75E+04FALSE 1.50E+04 6.21E+03 1.62E+04 2.25E+04 2.66E+04 1.85E+04 3.36E+04 3.12E+04FALSE 4.12E+04 1.97E+04 5.43E+04 5.40E+04 7.48E+04 7.52E+04 9.67E+04 1.23E+05FALSE 7.74E+04 3.52E+04 9.31E+04 1.65E+05 1.02E+05 1.57E+05 1.99E+05 2.31E+05down 5.09E+06 2.39E+06 6.03E+06 9.33E+06 8.51E+06 1.35E+07 4.22E+06 4.51E+06down 5.39E+06 2.61E+06 5.64E+06 9.84E+06 9.63E+06 1.42E+07 4.37E+06 4.91E+06FALSE 1.01E+05 1.92E+05 1.34E+05 5.22E+04 4.78E+04 5.98E+04 2.57E+04 3.81E+04FALSE 7.70E+04 1.59E+05 1.20E+05 5.37E+04 3.95E+04 5.32E+04 1.74E+04 3.52E+04FALSE 6.03E+04 2.32E+04 2.21E+04 1.83E+04 1.53E+04 2.59E+04 1.50E+04 1.67E+04down 2.45E+05 2.92E+05 2.51E+05 4.72E+05 3.03E+05 3.90E+05 3.94E+04 8.99E+04FALSE 2.53E+05 1.40E+05 1.63E+05 9.78E+04 8.09E+04 1.31E+05 6.77E+04 8.20E+04down 3.58E+05 4.05E+05 4.17E+05 4.92E+05 7.86E+05 4.24E+05 6.36E+03 9.00E+00down 3.40E+06 2.98E+06 2.92E+06 4.83E+06 4.13E+06 3.78E+06 8.69E+05 2.98E+06FALSEFALSEdowndowndowndowndowndownFALSEupup9.00E+00 2.70E+04 9.00E+00 9.00E+00 9.00E+00 4.18E+04 3.57E+04 2.94E+05downFALSE 4.47E+04 2.34E+04 2.58E+04 1.99E+04 1.06E+04 2.44E+04 1.39E+04 1.32E+04
up
up
1.25E+05 1.02E+05 1.06E+05 2.02E+05 1.34E+05 1.34E+05 7.06E+05 4.08E+05
FALSE
up
down 7.10E+04 3.27E+04 6.29E+04 1.53E+05 8.45E+04 1.61E+05 4.01E+04 7.52E+04
FALSE 8.02E+06 1.24E+07 7.73E+06 1.83E+07 1.16E+07 1.39E+07 1.83E+07 1.92E+07
FALSE 4.40E+06 6.65E+06 4.35E+06 1.06E+07 6.46E+06 7.91E+06 1.03E+07 1.12E+07
down 6.39E+04 5.26E+04 5.26E+04 9.44E+04 1.23E+05 8.64E+04 6.94E+03 1.12E+04
down 1.31E+05 9.42E+04 1.05E+05 3.37E+05 2.48E+05 3.09E+05 1.26E+05 1.81E+05
down 8.34E+04 6.40E+04 1.20E+05 7.72E+04 5.85E+04 1.05E+05 1.66E+04 4.26E+04
down 1.20E+05 4.51E+05 2.24E+05 9.18E+04 1.50E+05 1.27E+05 2.63E+04 6.84E+04
up
down
FALSE
down
down
FALSE
FALSE
FALSE
up
up
up
1.77E+05 5.90E+04 1.55E+05 6.16E+04 3.69E+04 3.45E+04 1.25E+05 1.03E+05
1.36E+07 4.42E+06 1.22E+07 4.82E+06 2.69E+06 3.48E+06 1.20E+07 9.84E+06
down 8.53E+04 7.67E+04 8.24E+04 2.95E+05 3.18E+05 3.36E+05 1.40E+05 1.13E+05
up
up
2.53E+04 1.78E+04 2.81E+04 3.02E+04 3.32E+04 2.90E+04 1.26E+05 1.39E+05
1.60E+06 1.12E+06 1.62E+06 1.07E+06 6.89E+05 8.00E+05 2.06E+06 1.73E+06
FALSE
FALSE FALSE 1.79E+05 1.22E+05 1.46E+05 1.05E+05 3.24E+04 8.12E+04 6.06E+04 7.95E+03
FALSE FALSE 7.20E+05 1.04E+06 6.12E+05 3.19E+05 2.88E+04 1.06E+05 1.68E+05 3.55E+04
FALSE FALSE 4.67E+04 4.25E+04 5.27E+04 2.71E+04 1.82E+04 2.42E+04 2.34E+04 1.57E+04
up
up
up
up
FALSE 2.94E+05 1.59E+05 3.16E+05 9.51E+05 3.15E+05 5.27E+05 3.82E+05 7.54E+05
FALSE 2.17E+05 7.94E+04 1.74E+05 4.07E+05 1.22E+05 3.43E+05 5.89E+05 3.59E+05
FALSE 1.88E+05 7.38E+04 1.77E+05 3.71E+05 1.05E+05 2.95E+05 4.93E+05 3.25E+05
FALSE 2.11E+05 6.64E+04 1.60E+05 3.89E+05 1.35E+05 3.59E+05 5.61E+05 3.40E+05
FALSE FALSE 8.41E+04 4.31E+04 5.69E+04 1.35E+05 9.61E+04 1.55E+05 1.18E+05 1.40E+05
FALSE down 4.45E+06 4.01E+06 5.65E+06 6.94E+06 1.10E+07 1.19E+07 1.64E+06 3.20E+06
FALSE FALSE 4.89E+06 3.82E+06 5.50E+06 6.80E+06 1.22E+07 1.27E+07 1.78E+06 3.52E+06
FALSE FALSE 3.83E+06 3.14E+06 3.96E+06 6.31E+06 1.01E+07 9.96E+06 1.47E+06 3.15E+06
FALSE FALSE 4.90E+06 3.45E+06 5.82E+06 7.72E+06 1.19E+07 1.26E+07 1.61E+06 3.53E+06
FALSE FALSE 4.87E+06 3.33E+06 5.61E+06 7.82E+06 1.29E+07 1.22E+07 1.67E+06 3.70E+06
FALSE
down 5.81E+04 4.00E+04 6.19E+04 1.87E+05 1.04E+05 1.68E+05 3.91E+04 9.88E+04
FALSE FALSE 1.77E+04 1.16E+04 1.60E+04 6.02E+04 3.22E+04 5.57E+04 1.30E+04 5.06E+04
up
up
up
FALSE 2.32E+04 1.11E+04 2.27E+04 7.68E+04 3.92E+04 1.74E+04 7.31E+04 1.44E+05
up
up
1.15E+07 1.90E+07 9.12E+06 1.39E+07 1.18E+07 1.21E+07 3.91E+07 3.39E+07
9.58E+06 1.74E+07 7.53E+06 1.20E+07 9.90E+06 9.40E+06 3.54E+07 3.26E+07
up
up
up
up
FALSE 5.37E+04 3.64E+04 5.59E+04 6.92E+04 1.24E+05 1.06E+05 1.06E+05 9.75E+04
FALSE 1.50E+04 6.21E+03 1.62E+04 2.25E+04 2.66E+04 1.85E+04 3.36E+04 3.12E+04
FALSE 4.12E+04 1.97E+04 5.43E+04 5.40E+04 7.48E+04 7.52E+04 9.67E+04 1.23E+05
FALSE 7.74E+04 3.52E+04 9.31E+04 1.65E+05 1.02E+05 1.57E+05 1.99E+05 2.31E+05
down 5.09E+06 2.39E+06 6.03E+06 9.33E+06 8.51E+06 1.35E+07 4.22E+06 4.51E+06
down 5.39E+06 2.61E+06 5.64E+06 9.84E+06 9.63E+06 1.42E+07 4.37E+06 4.91E+06
FALSE 1.01E+05 1.92E+05 1.34E+05 5.22E+04 4.78E+04 5.98E+04 2.57E+04 3.81E+04
FALSE 7.70E+04 1.59E+05 1.20E+05 5.37E+04 3.95E+04 5.32E+04 1.74E+04 3.52E+04
FALSE 6.03E+04 2.32E+04 2.21E+04 1.83E+04 1.53E+04 2.59E+04 1.50E+04 1.67E+04
down 2.45E+05 2.92E+05 2.51E+05 4.72E+05 3.03E+05 3.90E+05 3.94E+04 8.99E+04
FALSE 2.53E+05 1.40E+05 1.63E+05 9.78E+04 8.09E+04 1.31E+05 6.77E+04 8.20E+04
down 3.58E+05 4.05E+05 4.17E+05 4.92E+05 7.86E+05 4.24E+05 6.36E+03 9.00E+00
down 3.40E+06 2.98E+06 2.92E+06 4.83E+06 4.13E+06 3.78E+06 8.69E+05 2.98E+06
FALSE
FALSE
down
down
down
down
down
down
FALSE
up
up
9.00E+00 2.70E+04 9.00E+00 9.00E+00 9.00E+00 4.18E+04 3.57E+04 2.94E+05
down
FALSE 4.47E+04 2.34E+04 2.58E+04 1.99E+04 1.06E+04 2.44E+04 1.39E+04 1.32E+04

 
downFALSEupdown 1.38E+06 7.63E+05 1.42E+06 7.67E+05 8.54E+05 1.30E+06 3.99E+05 4.40E+05down 1.93E+07 1.01E+07 2.14E+07 3.12E+07 2.44E+07 3.86E+07 1.51E+07 1.53E+07up1.14E+05 8.80E+04 8.44E+04 1.16E+05 1.05E+05 8.51E+04 1.73E+05 2.89E+05FALSEdown 8.10E+03 6.44E+03 6.97E+03 9.97E+03 8.44E+03 1.01E+04 2.94E+03 7.71E+03FALSE FALSE 3.20E+04 7.18E+04 4.79E+04 2.47E+04 9.76E+03 1.24E+04 2.05E+04 3.44E+04downdowndowndownFALSEupdown 2.22E+05 8.99E+04 3.19E+05 7.50E+04 4.38E+04 7.14E+04 3.47E+04 2.15E+04down 4.35E+04 7.59E+04 5.61E+04 2.72E+04 3.14E+04 2.32E+04 1.43E+04 5.34E+03FALSE 9.74E+04 1.29E+05 1.36E+05 7.34E+04 6.65E+04 7.69E+04 3.84E+04 6.24E+04down 2.78E+04 2.23E+04 2.78E+04 2.83E+04 4.39E+04 2.77E+04 9.00E+00 9.00E+00down 1.89E+04 3.59E+04 1.83E+04 4.09E+04 4.61E+04 4.82E+04 1.61E+04 1.68E+04upFALSE 1.43E+05 3.73E+05 2.48E+05 7.16E+04 6.51E+04 1.05E+05 5.72E+04 7.53E+04up 1.34E+04 1.13E+04 2.68E+04 3.73E+04 2.32E+04 1.92E+04 5.35E+04 6.67E+049.00E+00 9.00E+00 9.00E+00 9.00E+00 9.00E+00 9.00E+00 8.82E+05 6.58E+05downupdowndowndowndowndowndowndowndown 6.58E+04 4.48E+04 1.10E+05 1.81E+05 2.44E+05 1.32E+05 9.00E+00 9.00E+00FALSE 1.69E+05 1.80E+05 3.49E+05 3.87E+04 4.72E+04 2.55E+04 3.01E+04 3.45E+04FALSE 4.95E+05 6.39E+05 8.40E+05 1.50E+05 1.35E+05 1.81E+05 9.44E+04 1.16E+05FALSE 3.56E+06 7.93E+06 7.18E+06 1.11E+06 8.64E+05 8.88E+05 2.68E+05 6.60E+05FALSE 1.89E+06 8.07E+06 4.19E+06 5.84E+05 5.84E+05 4.95E+05 1.45E+05 4.03E+05down 2.68E+05 7.93E+05 5.93E+05 9.19E+04 1.15E+05 1.12E+05 2.08E+04 5.42E+04FALSE 1.60E+05 5.67E+05 3.38E+05 8.43E+04 8.64E+04 7.16E+04 2.41E+04 5.82E+04FALSE FALSE 1.10E+05 8.37E+04 8.67E+04 1.64E+05 2.73E+05 1.78E+05 1.35E+05 1.45E+05downdowndown 8.43E+04 4.42E+04 1.14E+05 1.05E+05 8.97E+04 8.63E+04 2.54E+04 3.98E+04down 1.38E+06 1.05E+06 2.16E+06 8.71E+05 1.15E+06 1.29E+06 2.59E+05 2.77E+05FALSE FALSE 1.21E+04 1.60E+04 1.07E+04 5.69E+03 5.67E+03 4.81E+03 9.47E+03 3.40E+03downdownFALSEdowndowndowndowndowndown 1.38E+07 9.03E+06 1.34E+07 1.63E+07 1.48E+07 1.64E+07 5.50E+06 5.56E+06FALSE 3.23E+06 4.81E+06 6.80E+06 4.37E+05 4.40E+05 3.33E+05 1.86E+05 3.85E+05down 3.34E+04 2.89E+04 2.37E+04 4.19E+04 3.66E+04 2.68E+04 1.13E+04 2.01E+04down 2.95E+06 2.16E+06 2.68E+06 2.72E+06 1.77E+06 3.02E+06 2.75E+05 5.68E+05FALSE 8.00E+05 1.15E+06 1.36E+06 3.61E+05 4.23E+05 3.34E+05 2.85E+05 4.43E+05down 4.89E+07 1.10E+08 8.67E+07 1.94E+07 2.24E+07 1.74E+07 6.31E+06 1.13E+07down 4.72E+07 1.04E+08 8.45E+07 1.86E+07 2.29E+07 1.73E+07 5.93E+06 1.07E+07down 1.51E+05 1.59E+05 1.95E+05 1.67E+05 3.00E+05 1.43E+05 5.36E+04 7.87E+04FALSE FALSE 6.15E+04 2.61E+04 5.59E+04 1.16E+05 9.43E+04 7.70E+04 7.82E+04 3.67E+04upFALSE 4.77E+04 3.33E+04 7.30E+04 1.26E+05 1.64E+05 1.29E+05 1.54E+05 1.45E+05down 1.09E+07 7.21E+06 1.18E+07 1.33E+07 1.14E+07 1.39E+07 3.73E+06 4.37E+06FALSE 8.10E+04 2.07E+05 1.44E+05 7.43E+04 6.19E+04 6.09E+04 2.84E+04 5.65E+04down 4.58E+05 9.82E+05 7.95E+05 9.78E+04 8.26E+04 7.77E+04 2.82E+04 5.58E+04down 6.29E+05 3.13E+06 1.38E+06 2.63E+05 2.27E+05 1.88E+05 4.35E+04 1.00E+05down 1.08E+07 2.76E+07 2.21E+07 3.78E+06 2.89E+06 2.86E+06 7.55E+05 1.78E+06down 1.75E+05 9.73E+04 1.71E+05 2.56E+05 2.86E+05 2.56E+05 1.58E+05 1.37E+05down 9.03E+04 5.06E+04 8.47E+04 1.33E+05 1.10E+05 1.56E+05 5.90E+04 3.58E+04down 2.44E+04 8.44E+03 4.46E+04 9.00E+00 8.33E+04 1.96E+04 9.00E+00 9.00E+00FALSE 1.38E+04 1.74E+04 3.00E+04 3.22E+04 3.72E+04 2.57E+04 3.90E+04 8.28E+04down 6.60E+04 3.15E+04 9.92E+04 1.95E+05 2.08E+05 1.27E+05 2.53E+04 7.02E+04downdowndowndowndownFALSEFALSEdownupFALSEFALSE FALSE 5.22E+04 2.74E+04 5.56E+04 1.22E+05 1.50E+05 1.05E+05 6.30E+04 9.24E+04FALSE FALSE 3.56E+03 9.00E+00 3.00E+03 1.35E+04 1.56E+04 6.25E+03 9.00E+00 5.53E+03
down
FALSE
up
down 1.38E+06 7.63E+05 1.42E+06 7.67E+05 8.54E+05 1.30E+06 3.99E+05 4.40E+05
down 1.93E+07 1.01E+07 2.14E+07 3.12E+07 2.44E+07 3.86E+07 1.51E+07 1.53E+07
up
1.14E+05 8.80E+04 8.44E+04 1.16E+05 1.05E+05 8.51E+04 1.73E+05 2.89E+05
FALSE
down 8.10E+03 6.44E+03 6.97E+03 9.97E+03 8.44E+03 1.01E+04 2.94E+03 7.71E+03
FALSE FALSE 3.20E+04 7.18E+04 4.79E+04 2.47E+04 9.76E+03 1.24E+04 2.05E+04 3.44E+04
down
down
down
down
FALSE
up
down 2.22E+05 8.99E+04 3.19E+05 7.50E+04 4.38E+04 7.14E+04 3.47E+04 2.15E+04
down 4.35E+04 7.59E+04 5.61E+04 2.72E+04 3.14E+04 2.32E+04 1.43E+04 5.34E+03
FALSE 9.74E+04 1.29E+05 1.36E+05 7.34E+04 6.65E+04 7.69E+04 3.84E+04 6.24E+04
down 2.78E+04 2.23E+04 2.78E+04 2.83E+04 4.39E+04 2.77E+04 9.00E+00 9.00E+00
down 1.89E+04 3.59E+04 1.83E+04 4.09E+04 4.61E+04 4.82E+04 1.61E+04 1.68E+04
up
FALSE 1.43E+05 3.73E+05 2.48E+05 7.16E+04 6.51E+04 1.05E+05 5.72E+04 7.53E+04
up 1.34E+04 1.13E+04 2.68E+04 3.73E+04 2.32E+04 1.92E+04 5.35E+04 6.67E+04
9.00E+00 9.00E+00 9.00E+00 9.00E+00 9.00E+00 9.00E+00 8.82E+05 6.58E+05
down
up
down
down
down
down
down
down
down
down 6.58E+04 4.48E+04 1.10E+05 1.81E+05 2.44E+05 1.32E+05 9.00E+00 9.00E+00
FALSE 1.69E+05 1.80E+05 3.49E+05 3.87E+04 4.72E+04 2.55E+04 3.01E+04 3.45E+04
FALSE 4.95E+05 6.39E+05 8.40E+05 1.50E+05 1.35E+05 1.81E+05 9.44E+04 1.16E+05
FALSE 3.56E+06 7.93E+06 7.18E+06 1.11E+06 8.64E+05 8.88E+05 2.68E+05 6.60E+05
FALSE 1.89E+06 8.07E+06 4.19E+06 5.84E+05 5.84E+05 4.95E+05 1.45E+05 4.03E+05
down 2.68E+05 7.93E+05 5.93E+05 9.19E+04 1.15E+05 1.12E+05 2.08E+04 5.42E+04
FALSE 1.60E+05 5.67E+05 3.38E+05 8.43E+04 8.64E+04 7.16E+04 2.41E+04 5.82E+04
FALSE FALSE 1.10E+05 8.37E+04 8.67E+04 1.64E+05 2.73E+05 1.78E+05 1.35E+05 1.45E+05
down
down
down 8.43E+04 4.42E+04 1.14E+05 1.05E+05 8.97E+04 8.63E+04 2.54E+04 3.98E+04
down 1.38E+06 1.05E+06 2.16E+06 8.71E+05 1.15E+06 1.29E+06 2.59E+05 2.77E+05
FALSE FALSE 1.21E+04 1.60E+04 1.07E+04 5.69E+03 5.67E+03 4.81E+03 9.47E+03 3.40E+03
down
down
FALSE
down
down
down
down
down
down 1.38E+07 9.03E+06 1.34E+07 1.63E+07 1.48E+07 1.64E+07 5.50E+06 5.56E+06
FALSE 3.23E+06 4.81E+06 6.80E+06 4.37E+05 4.40E+05 3.33E+05 1.86E+05 3.85E+05
down 3.34E+04 2.89E+04 2.37E+04 4.19E+04 3.66E+04 2.68E+04 1.13E+04 2.01E+04
down 2.95E+06 2.16E+06 2.68E+06 2.72E+06 1.77E+06 3.02E+06 2.75E+05 5.68E+05
FALSE 8.00E+05 1.15E+06 1.36E+06 3.61E+05 4.23E+05 3.34E+05 2.85E+05 4.43E+05
down 4.89E+07 1.10E+08 8.67E+07 1.94E+07 2.24E+07 1.74E+07 6.31E+06 1.13E+07
down 4.72E+07 1.04E+08 8.45E+07 1.86E+07 2.29E+07 1.73E+07 5.93E+06 1.07E+07
down 1.51E+05 1.59E+05 1.95E+05 1.67E+05 3.00E+05 1.43E+05 5.36E+04 7.87E+04
FALSE FALSE 6.15E+04 2.61E+04 5.59E+04 1.16E+05 9.43E+04 7.70E+04 7.82E+04 3.67E+04
up
FALSE 4.77E+04 3.33E+04 7.30E+04 1.26E+05 1.64E+05 1.29E+05 1.54E+05 1.45E+05
down 1.09E+07 7.21E+06 1.18E+07 1.33E+07 1.14E+07 1.39E+07 3.73E+06 4.37E+06
FALSE 8.10E+04 2.07E+05 1.44E+05 7.43E+04 6.19E+04 6.09E+04 2.84E+04 5.65E+04
down 4.58E+05 9.82E+05 7.95E+05 9.78E+04 8.26E+04 7.77E+04 2.82E+04 5.58E+04
down 6.29E+05 3.13E+06 1.38E+06 2.63E+05 2.27E+05 1.88E+05 4.35E+04 1.00E+05
down 1.08E+07 2.76E+07 2.21E+07 3.78E+06 2.89E+06 2.86E+06 7.55E+05 1.78E+06
down 1.75E+05 9.73E+04 1.71E+05 2.56E+05 2.86E+05 2.56E+05 1.58E+05 1.37E+05
down 9.03E+04 5.06E+04 8.47E+04 1.33E+05 1.10E+05 1.56E+05 5.90E+04 3.58E+04
down 2.44E+04 8.44E+03 4.46E+04 9.00E+00 8.33E+04 1.96E+04 9.00E+00 9.00E+00
FALSE 1.38E+04 1.74E+04 3.00E+04 3.22E+04 3.72E+04 2.57E+04 3.90E+04 8.28E+04
down 6.60E+04 3.15E+04 9.92E+04 1.95E+05 2.08E+05 1.27E+05 2.53E+04 7.02E+04
down
down
down
down
down
FALSE
FALSE
down
up
FALSE
FALSE FALSE 5.22E+04 2.74E+04 5.56E+04 1.22E+05 1.50E+05 1.05E+05 6.30E+04 9.24E+04
FALSE FALSE 3.56E+03 9.00E+00 3.00E+03 1.35E+04 1.56E+04 6.25E+03 9.00E+00 5.53E+03

 
upFALSE 1.05E+04 5.25E+03 6.48E+03 1.78E+04 1.14E+04 7.04E+04 1.35E+04 3.67E+04FALSE FALSE 8.62E+04 4.46E+04 1.77E+05 1.02E+05 5.54E+05 3.55E+05 3.14E+05 3.51E+05FALSE FALSE 6.01E+06 1.19E+07 4.98E+06 2.99E+06 3.28E+06 3.47E+06 2.76E+06 3.16E+06downupFALSEFALSEdownFALSE 1.03E+05 3.50E+05 2.34E+05 5.97E+04 4.70E+04 5.80E+04 1.59E+04 4.02E+04FALSE 1.33E+03 1.83E+03 2.04E+03 4.61E+03 1.44E+04 4.11E+03 8.44E+03 6.22E+03down 1.36E+05 5.80E+04 1.71E+05 1.31E+06 7.19E+05 7.85E+05 1.48E+04 3.35E+04down 1.61E+05 7.70E+04 1.91E+05 1.53E+06 8.05E+05 9.13E+05 2.68E+04 4.88E+04down 6.17E+06 4.75E+06 8.56E+06 7.09E+06 8.54E+06 7.31E+06 2.13E+06 1.86E+06FALSE FALSE 5.12E+03 1.40E+04 1.93E+03 7.89E+03 1.34E+04 2.95E+04 3.74E+03 4.05E+03downdownFALSEFALSEupdown 1.04E+06 5.56E+05 1.58E+06 1.61E+06 1.43E+06 1.60E+06 5.29E+05 5.97E+05down 1.42E+05 8.39E+04 1.95E+05 2.06E+05 1.91E+05 1.96E+05 7.20E+04 7.31E+04down 5.09E+04 3.67E+04 4.12E+04 3.61E+04 4.98E+04 5.99E+04 1.36E+04 2.21E+04down 1.67E+05 1.06E+05 1.02E+05 2.64E+05 3.61E+05 1.77E+05 8.91E+04 1.15E+05up6.40E+04 5.85E+04 5.60E+04 5.64E+04 3.43E+04 3.82E+04 2.39E+05 2.19E+05FALSEdowndowndowndowndowndowndownupdowndowndownFALSEupdown 4.08E+03 2.85E+03 6.57E+03 7.03E+03 7.36E+03 8.37E+03 3.53E+03 2.51E+03FALSE 3.81E+04 4.67E+04 3.61E+04 4.38E+04 2.69E+04 2.05E+04 1.42E+04 1.81E+04FALSE 9.52E+04 2.44E+05 1.65E+05 5.71E+04 5.67E+04 4.33E+04 3.05E+04 4.71E+04FALSE 8.58E+04 2.41E+05 1.76E+05 4.05E+04 4.86E+04 3.46E+04 2.18E+04 3.83E+04down 5.58E+04 4.45E+04 4.35E+04 4.38E+04 1.00E+05 8.13E+04 9.00E+00 9.00E+00down 4.17E+05 3.01E+05 5.43E+05 6.32E+05 4.68E+05 4.81E+05 4.92E+04 1.30E+05down 7.84E+04 2.57E+04 8.87E+04 5.87E+04 8.11E+04 3.98E+04 1.18E+04 2.40E+04down 2.11E+05 6.38E+04 2.57E+05 1.61E+05 1.62E+05 9.79E+04 3.18E+04 5.67E+04FALSE 8.73E+05 5.16E+05 1.49E+06 2.86E+06 2.08E+06 2.22E+06 1.28E+06 2.49E+06down 3.55E+05 4.01E+05 4.81E+05 2.22E+05 4.72E+05 3.76E+05 2.28E+05 1.77E+05FALSE 9.25E+04 1.20E+05 1.27E+05 6.91E+04 1.22E+05 9.51E+04 6.62E+04 6.12E+04down 3.66E+05 9.14E+04 3.95E+05 2.43E+05 4.17E+05 1.73E+05 3.46E+04 6.38E+04down 8.30E+03 2.87E+04 5.91E+03 1.47E+04 1.56E+04 3.40E+04 2.38E+03 5.74E+02FALSE 7.45E+06 5.14E+06 1.01E+07 6.58E+06 2.10E+07 1.53E+07 4.37E+07 3.06E+07FALSE 7.34E+06 5.27E+06 9.44E+06 6.22E+06 2.00E+07 1.45E+07 4.25E+07 3.05E+07down 1.59E+05 1.66E+05 2.29E+05 2.09E+05 2.63E+05 1.42E+05 9.23E+04 4.99E+04down 3.74E+05 3.41E+05 4.74E+05 3.36E+05 6.16E+05 4.21E+05 2.00E+05 2.07E+05FALSE 7.62E+06 4.93E+06 9.74E+06 6.93E+06 2.06E+07 1.65E+07 4.68E+07 3.24E+07down 8.52E+04 9.88E+04 1.11E+05 1.17E+05 2.30E+05 1.85E+05 3.59E+04 1.86E+04down 1.10E+06 9.30E+05 1.00E+06 9.87E+05 1.02E+06 1.41E+06 1.84E+05 1.48E+05down 5.33E+03 2.34E+03 4.96E+03 7.97E+03 1.81E+04 4.64E+03 4.34E+03 3.34E+03down 6.53E+04 4.08E+04 6.93E+04 4.20E+04 5.41E+04 8.79E+04 2.36E+04 4.55E+04down 2.08E+04 1.32E+04 1.89E+04 2.90E+04 2.81E+04 4.00E+04 1.12E+04 2.27E+04updowndownupdowndownFALSEdownFALSEupup1.06E+03 1.06E+03 1.65E+03 2.09E+03 1.21E+03 2.49E+03 7.65E+03 1.08E+04downFALSE 1.00E+05 2.53E+05 2.16E+05 5.42E+04 5.26E+04 5.86E+04 3.21E+04 3.90E+04FALSE FALSE 6.71E+05 6.18E+05 1.49E+06 1.01E+06 5.36E+06 4.35E+06 1.92E+06 2.40E+06FALSE FALSE 6.38E+05 6.97E+05 1.42E+06 9.18E+05 5.09E+06 4.89E+06 1.97E+06 2.70E+06downdowndowndownFALSEFALSE 3.58E+06 3.79E+06 3.52E+06 1.99E+06 2.87E+06 2.56E+06 2.04E+06 1.20E+06FALSE 5.82E+06 6.58E+06 5.51E+06 3.25E+06 4.74E+06 3.92E+06 3.27E+06 1.81E+06FALSE 2.87E+06 3.13E+06 2.85E+06 1.67E+06 2.24E+06 1.92E+06 1.58E+06 8.90E+05FALSE 3.53E+06 4.03E+06 3.43E+06 2.07E+06 2.89E+06 2.24E+06 1.89E+06 1.05E+06down 1.91E+07 3.12E+06 1.68E+07 1.63E+07 7.14E+06 1.59E+07 2.90E+06 3.91E+06
up
FALSE 1.05E+04 5.25E+03 6.48E+03 1.78E+04 1.14E+04 7.04E+04 1.35E+04 3.67E+04
FALSE FALSE 8.62E+04 4.46E+04 1.77E+05 1.02E+05 5.54E+05 3.55E+05 3.14E+05 3.51E+05
FALSE FALSE 6.01E+06 1.19E+07 4.98E+06 2.99E+06 3.28E+06 3.47E+06 2.76E+06 3.16E+06
down
up
FALSE
FALSE
down
FALSE 1.03E+05 3.50E+05 2.34E+05 5.97E+04 4.70E+04 5.80E+04 1.59E+04 4.02E+04
FALSE 1.33E+03 1.83E+03 2.04E+03 4.61E+03 1.44E+04 4.11E+03 8.44E+03 6.22E+03
down 1.36E+05 5.80E+04 1.71E+05 1.31E+06 7.19E+05 7.85E+05 1.48E+04 3.35E+04
down 1.61E+05 7.70E+04 1.91E+05 1.53E+06 8.05E+05 9.13E+05 2.68E+04 4.88E+04
down 6.17E+06 4.75E+06 8.56E+06 7.09E+06 8.54E+06 7.31E+06 2.13E+06 1.86E+06
FALSE FALSE 5.12E+03 1.40E+04 1.93E+03 7.89E+03 1.34E+04 2.95E+04 3.74E+03 4.05E+03
down
down
FALSE
FALSE
up
down 1.04E+06 5.56E+05 1.58E+06 1.61E+06 1.43E+06 1.60E+06 5.29E+05 5.97E+05
down 1.42E+05 8.39E+04 1.95E+05 2.06E+05 1.91E+05 1.96E+05 7.20E+04 7.31E+04
down 5.09E+04 3.67E+04 4.12E+04 3.61E+04 4.98E+04 5.99E+04 1.36E+04 2.21E+04
down 1.67E+05 1.06E+05 1.02E+05 2.64E+05 3.61E+05 1.77E+05 8.91E+04 1.15E+05
up
6.40E+04 5.85E+04 5.60E+04 5.64E+04 3.43E+04 3.82E+04 2.39E+05 2.19E+05
FALSE
down
down
down
down
down
down
down
up
down
down
down
FALSE
up
down 4.08E+03 2.85E+03 6.57E+03 7.03E+03 7.36E+03 8.37E+03 3.53E+03 2.51E+03
FALSE 3.81E+04 4.67E+04 3.61E+04 4.38E+04 2.69E+04 2.05E+04 1.42E+04 1.81E+04
FALSE 9.52E+04 2.44E+05 1.65E+05 5.71E+04 5.67E+04 4.33E+04 3.05E+04 4.71E+04
FALSE 8.58E+04 2.41E+05 1.76E+05 4.05E+04 4.86E+04 3.46E+04 2.18E+04 3.83E+04
down 5.58E+04 4.45E+04 4.35E+04 4.38E+04 1.00E+05 8.13E+04 9.00E+00 9.00E+00
down 4.17E+05 3.01E+05 5.43E+05 6.32E+05 4.68E+05 4.81E+05 4.92E+04 1.30E+05
down 7.84E+04 2.57E+04 8.87E+04 5.87E+04 8.11E+04 3.98E+04 1.18E+04 2.40E+04
down 2.11E+05 6.38E+04 2.57E+05 1.61E+05 1.62E+05 9.79E+04 3.18E+04 5.67E+04
FALSE 8.73E+05 5.16E+05 1.49E+06 2.86E+06 2.08E+06 2.22E+06 1.28E+06 2.49E+06
down 3.55E+05 4.01E+05 4.81E+05 2.22E+05 4.72E+05 3.76E+05 2.28E+05 1.77E+05
FALSE 9.25E+04 1.20E+05 1.27E+05 6.91E+04 1.22E+05 9.51E+04 6.62E+04 6.12E+04
down 3.66E+05 9.14E+04 3.95E+05 2.43E+05 4.17E+05 1.73E+05 3.46E+04 6.38E+04
down 8.30E+03 2.87E+04 5.91E+03 1.47E+04 1.56E+04 3.40E+04 2.38E+03 5.74E+02
FALSE 7.45E+06 5.14E+06 1.01E+07 6.58E+06 2.10E+07 1.53E+07 4.37E+07 3.06E+07
FALSE 7.34E+06 5.27E+06 9.44E+06 6.22E+06 2.00E+07 1.45E+07 4.25E+07 3.05E+07
down 1.59E+05 1.66E+05 2.29E+05 2.09E+05 2.63E+05 1.42E+05 9.23E+04 4.99E+04
down 3.74E+05 3.41E+05 4.74E+05 3.36E+05 6.16E+05 4.21E+05 2.00E+05 2.07E+05
FALSE 7.62E+06 4.93E+06 9.74E+06 6.93E+06 2.06E+07 1.65E+07 4.68E+07 3.24E+07
down 8.52E+04 9.88E+04 1.11E+05 1.17E+05 2.30E+05 1.85E+05 3.59E+04 1.86E+04
down 1.10E+06 9.30E+05 1.00E+06 9.87E+05 1.02E+06 1.41E+06 1.84E+05 1.48E+05
down 5.33E+03 2.34E+03 4.96E+03 7.97E+03 1.81E+04 4.64E+03 4.34E+03 3.34E+03
down 6.53E+04 4.08E+04 6.93E+04 4.20E+04 5.41E+04 8.79E+04 2.36E+04 4.55E+04
down 2.08E+04 1.32E+04 1.89E+04 2.90E+04 2.81E+04 4.00E+04 1.12E+04 2.27E+04
up
down
down
up
down
down
FALSE
down
FALSE
up
up
1.06E+03 1.06E+03 1.65E+03 2.09E+03 1.21E+03 2.49E+03 7.65E+03 1.08E+04
down
FALSE 1.00E+05 2.53E+05 2.16E+05 5.42E+04 5.26E+04 5.86E+04 3.21E+04 3.90E+04
FALSE FALSE 6.71E+05 6.18E+05 1.49E+06 1.01E+06 5.36E+06 4.35E+06 1.92E+06 2.40E+06
FALSE FALSE 6.38E+05 6.97E+05 1.42E+06 9.18E+05 5.09E+06 4.89E+06 1.97E+06 2.70E+06
down
down
down
down
FALSE
FALSE 3.58E+06 3.79E+06 3.52E+06 1.99E+06 2.87E+06 2.56E+06 2.04E+06 1.20E+06
FALSE 5.82E+06 6.58E+06 5.51E+06 3.25E+06 4.74E+06 3.92E+06 3.27E+06 1.81E+06
FALSE 2.87E+06 3.13E+06 2.85E+06 1.67E+06 2.24E+06 1.92E+06 1.58E+06 8.90E+05
FALSE 3.53E+06 4.03E+06 3.43E+06 2.07E+06 2.89E+06 2.24E+06 1.89E+06 1.05E+06
down 1.91E+07 3.12E+06 1.68E+07 1.63E+07 7.14E+06 1.59E+07 2.90E+06 3.91E+06

 
updowndownupup9.00E+00 9.00E+00 9.00E+00 9.00E+00 9.00E+00 9.00E+00 4.73E+04 1.12E+05down 1.09E+05 4.10E+05 2.55E+05 3.50E+04 3.50E+04 1.32E+04 2.49E+03 2.25E+03down 3.92E+04 2.87E+04 5.02E+04 6.51E+04 9.14E+04 5.00E+04 9.42E+03 1.41E+04up2.88E+06 1.99E+06 3.46E+06 1.69E+06 2.00E+06 1.45E+06 9.85E+06 6.36E+06downdowndownFALSEFALSEFALSEFALSEupdown 2.79E+04 3.53E+04 4.30E+04 3.24E+04 7.23E+04 5.43E+04 9.00E+00 9.00E+00down 2.60E+04 2.80E+04 2.97E+04 3.18E+04 6.99E+04 4.98E+04 2.17E+04 9.85E+03down 2.58E+04 2.85E+04 4.42E+04 3.28E+04 8.22E+04 3.86E+04 9.00E+00 9.00E+00down 3.46E+06 2.87E+06 4.61E+06 4.81E+06 6.79E+06 5.54E+06 1.89E+06 2.31E+06down 3.36E+06 2.87E+06 4.96E+06 4.53E+06 6.51E+06 6.59E+06 2.06E+06 2.26E+06down 4.30E+04 1.94E+04 3.42E+04 4.38E+04 4.56E+04 3.41E+04 1.58E+04 2.58E+04down 1.07E+06 5.88E+05 1.54E+06 3.07E+06 1.45E+06 2.37E+06 4.06E+05 5.35E+05FALSE 3.48E+04 3.40E+04 4.37E+04 6.13E+04 7.30E+04 6.44E+04 8.72E+04 9.94E+04down 1.01E+04 1.51E+04 8.83E+03 1.60E+04 1.70E+04 2.28E+04 8.85E+03 9.54E+03FALSEupup2.72E+04 1.70E+04 2.30E+04 3.44E+04 3.21E+04 2.43E+04 1.03E+05 1.66E+05downdowndowndowndowndownFALSEdownFALSEdowndownupdown 2.39E+04 2.17E+04 1.30E+04 4.18E+04 3.31E+04 3.11E+04 9.00E+00 9.00E+00FALSE 2.16E+04 2.12E+04 1.42E+04 1.43E+04 1.65E+04 1.11E+04 1.02E+04 6.97E+03down 7.19E+05 6.52E+05 7.91E+05 7.41E+05 1.06E+06 9.52E+05 4.04E+05 2.49E+05down 1.94E+04 1.86E+04 3.98E+04 1.15E+04 2.20E+04 3.25E+04 9.00E+00 9.00E+00down 5.71E+05 5.58E+05 6.41E+05 5.47E+05 8.72E+05 6.47E+05 3.48E+05 2.60E+05FALSE 1.14E+06 4.70E+06 2.00E+06 3.54E+05 5.75E+05 4.89E+05 2.55E+05 2.92E+05down 7.23E+05 6.48E+05 7.55E+05 8.35E+05 1.07E+06 1.02E+06 4.53E+05 3.46E+05down 2.60E+04 1.46E+04 2.19E+04 3.65E+04 3.71E+04 1.62E+04 9.00E+00 9.00E+00down 4.00E+03 1.27E+03 4.71E+03 2.92E+04 1.09E+04 1.33E+04 1.04E+04 6.24E+03down 3.14E+06 2.60E+06 3.73E+06 3.90E+06 4.43E+06 4.46E+06 2.58E+05 2.04E+05down 3.27E+04 2.76E+04 5.56E+04 2.90E+04 7.59E+04 3.18E+04 1.70E+04 1.70E+04updown 4.87E+05 1.33E+06 7.43E+05 5.73E+05 3.90E+05 5.14E+05 1.57E+05 2.19E+05up 1.62E+04 9.26E+03 2.35E+04 2.59E+04 2.45E+04 2.77E+04 8.54E+04 1.07E+05FALSE 1.93E+05 2.89E+05 3.73E+05 2.07E+05 2.30E+05 2.04E+05 2.23E+05 9.98E+04up 9.00E+00 9.00E+00 9.00E+00 9.00E+00 9.00E+00 9.00E+00 7.26E+04 9.46E+049.00E+00 9.00E+00 9.00E+00 9.00E+00 9.00E+00 9.00E+00 1.33E+04 1.45E+04downupdownupdowndowndownupdown 4.12E+04 1.90E+05 5.16E+04 3.89E+04 4.90E+04 5.74E+04 1.32E+04 9.17E+03FALSE 7.48E+03 1.69E+04 1.06E+04 8.29E+03 2.24E+03 7.43E+03 9.16E+02 3.39E+03FALSE 1.41E+04 2.45E+04 2.41E+04 1.47E+04 9.98E+03 1.14E+04 7.15E+03 9.34E+03up1.15E+04 1.17E+04 1.39E+04 6.29E+03 7.29E+03 7.77E+03 1.50E+05 1.63E+05downdownFALSEdowndownupdown 6.92E+03 5.21E+03 4.56E+03 8.81E+03 2.95E+04 1.54E+04 3.57E+02 1.31E+03down 4.18E+04 1.73E+05 6.34E+04 2.49E+04 5.78E+04 9.57E+04 8.80E+03 1.10E+04down 2.10E+06 1.45E+06 2.20E+06 5.02E+06 2.36E+06 3.29E+06 1.28E+06 1.45E+06down 1.52E+06 1.43E+06 2.23E+06 1.35E+06 1.04E+06 7.87E+05 2.35E+05 4.54E+05FALSE 1.96E+07 1.69E+07 2.31E+07 1.47E+07 1.02E+07 1.03E+07 9.65E+06 1.23E+07upup2.99E+04 2.81E+04 3.32E+04 1.14E+04 6.02E+04 2.54E+04 1.22E+05 2.65E+059.00E+00 9.00E+00 9.00E+00 9.00E+00 9.00E+00 9.00E+00 1.12E+05 8.50E+04updowndown 2.88E+04 1.97E+04 2.79E+04 5.84E+04 3.03E+04 3.53E+04 2.42E+03 2.78E+03FALSE FALSE 2.11E+04 1.29E+04 2.48E+04 3.06E+03 1.65E+04 7.35E+03 1.42E+04 1.29E+04downdowndowndown 4.12E+06 4.52E+06 3.87E+06 5.22E+06 9.31E+06 7.23E+06 9.47E+05 9.59E+05down 4.50E+03 4.31E+03 6.93E+03 1.65E+04 1.34E+04 7.05E+03 9.00E+00 9.00E+00down 5.00E+03 4.34E+03 6.03E+03 1.42E+04 1.79E+04 7.74E+03 9.00E+00 9.00E+00
up
down
down
up
up
9.00E+00 9.00E+00 9.00E+00 9.00E+00 9.00E+00 9.00E+00 4.73E+04 1.12E+05
down 1.09E+05 4.10E+05 2.55E+05 3.50E+04 3.50E+04 1.32E+04 2.49E+03 2.25E+03
down 3.92E+04 2.87E+04 5.02E+04 6.51E+04 9.14E+04 5.00E+04 9.42E+03 1.41E+04
up
2.88E+06 1.99E+06 3.46E+06 1.69E+06 2.00E+06 1.45E+06 9.85E+06 6.36E+06
down
down
down
FALSE
FALSE
FALSE
FALSE
up
down 2.79E+04 3.53E+04 4.30E+04 3.24E+04 7.23E+04 5.43E+04 9.00E+00 9.00E+00
down 2.60E+04 2.80E+04 2.97E+04 3.18E+04 6.99E+04 4.98E+04 2.17E+04 9.85E+03
down 2.58E+04 2.85E+04 4.42E+04 3.28E+04 8.22E+04 3.86E+04 9.00E+00 9.00E+00
down 3.46E+06 2.87E+06 4.61E+06 4.81E+06 6.79E+06 5.54E+06 1.89E+06 2.31E+06
down 3.36E+06 2.87E+06 4.96E+06 4.53E+06 6.51E+06 6.59E+06 2.06E+06 2.26E+06
down 4.30E+04 1.94E+04 3.42E+04 4.38E+04 4.56E+04 3.41E+04 1.58E+04 2.58E+04
down 1.07E+06 5.88E+05 1.54E+06 3.07E+06 1.45E+06 2.37E+06 4.06E+05 5.35E+05
FALSE 3.48E+04 3.40E+04 4.37E+04 6.13E+04 7.30E+04 6.44E+04 8.72E+04 9.94E+04
down 1.01E+04 1.51E+04 8.83E+03 1.60E+04 1.70E+04 2.28E+04 8.85E+03 9.54E+03
FALSE
up
up
2.72E+04 1.70E+04 2.30E+04 3.44E+04 3.21E+04 2.43E+04 1.03E+05 1.66E+05
down
down
down
down
down
down
FALSE
down
FALSE
down
down
up
down 2.39E+04 2.17E+04 1.30E+04 4.18E+04 3.31E+04 3.11E+04 9.00E+00 9.00E+00
FALSE 2.16E+04 2.12E+04 1.42E+04 1.43E+04 1.65E+04 1.11E+04 1.02E+04 6.97E+03
down 7.19E+05 6.52E+05 7.91E+05 7.41E+05 1.06E+06 9.52E+05 4.04E+05 2.49E+05
down 1.94E+04 1.86E+04 3.98E+04 1.15E+04 2.20E+04 3.25E+04 9.00E+00 9.00E+00
down 5.71E+05 5.58E+05 6.41E+05 5.47E+05 8.72E+05 6.47E+05 3.48E+05 2.60E+05
FALSE 1.14E+06 4.70E+06 2.00E+06 3.54E+05 5.75E+05 4.89E+05 2.55E+05 2.92E+05
down 7.23E+05 6.48E+05 7.55E+05 8.35E+05 1.07E+06 1.02E+06 4.53E+05 3.46E+05
down 2.60E+04 1.46E+04 2.19E+04 3.65E+04 3.71E+04 1.62E+04 9.00E+00 9.00E+00
down 4.00E+03 1.27E+03 4.71E+03 2.92E+04 1.09E+04 1.33E+04 1.04E+04 6.24E+03
down 3.14E+06 2.60E+06 3.73E+06 3.90E+06 4.43E+06 4.46E+06 2.58E+05 2.04E+05
down 3.27E+04 2.76E+04 5.56E+04 2.90E+04 7.59E+04 3.18E+04 1.70E+04 1.70E+04
up
down 4.87E+05 1.33E+06 7.43E+05 5.73E+05 3.90E+05 5.14E+05 1.57E+05 2.19E+05
up 1.62E+04 9.26E+03 2.35E+04 2.59E+04 2.45E+04 2.77E+04 8.54E+04 1.07E+05
FALSE 1.93E+05 2.89E+05 3.73E+05 2.07E+05 2.30E+05 2.04E+05 2.23E+05 9.98E+04
up 9.00E+00 9.00E+00 9.00E+00 9.00E+00 9.00E+00 9.00E+00 7.26E+04 9.46E+04
9.00E+00 9.00E+00 9.00E+00 9.00E+00 9.00E+00 9.00E+00 1.33E+04 1.45E+04
down
up
down
up
down
down
down
up
down 4.12E+04 1.90E+05 5.16E+04 3.89E+04 4.90E+04 5.74E+04 1.32E+04 9.17E+03
FALSE 7.48E+03 1.69E+04 1.06E+04 8.29E+03 2.24E+03 7.43E+03 9.16E+02 3.39E+03
FALSE 1.41E+04 2.45E+04 2.41E+04 1.47E+04 9.98E+03 1.14E+04 7.15E+03 9.34E+03
up
1.15E+04 1.17E+04 1.39E+04 6.29E+03 7.29E+03 7.77E+03 1.50E+05 1.63E+05
down
down
FALSE
down
down
up
down 6.92E+03 5.21E+03 4.56E+03 8.81E+03 2.95E+04 1.54E+04 3.57E+02 1.31E+03
down 4.18E+04 1.73E+05 6.34E+04 2.49E+04 5.78E+04 9.57E+04 8.80E+03 1.10E+04
down 2.10E+06 1.45E+06 2.20E+06 5.02E+06 2.36E+06 3.29E+06 1.28E+06 1.45E+06
down 1.52E+06 1.43E+06 2.23E+06 1.35E+06 1.04E+06 7.87E+05 2.35E+05 4.54E+05
FALSE 1.96E+07 1.69E+07 2.31E+07 1.47E+07 1.02E+07 1.03E+07 9.65E+06 1.23E+07
up
up
2.99E+04 2.81E+04 3.32E+04 1.14E+04 6.02E+04 2.54E+04 1.22E+05 2.65E+05
9.00E+00 9.00E+00 9.00E+00 9.00E+00 9.00E+00 9.00E+00 1.12E+05 8.50E+04
up
down
down 2.88E+04 1.97E+04 2.79E+04 5.84E+04 3.03E+04 3.53E+04 2.42E+03 2.78E+03
FALSE FALSE 2.11E+04 1.29E+04 2.48E+04 3.06E+03 1.65E+04 7.35E+03 1.42E+04 1.29E+04
down
down
down
down 4.12E+06 4.52E+06 3.87E+06 5.22E+06 9.31E+06 7.23E+06 9.47E+05 9.59E+05
down 4.50E+03 4.31E+03 6.93E+03 1.65E+04 1.34E+04 7.05E+03 9.00E+00 9.00E+00
down 5.00E+03 4.34E+03 6.03E+03 1.42E+04 1.79E+04 7.74E+03 9.00E+00 9.00E+00

 
downupFALSEdownupdown 9.01E+04 8.14E+04 9.04E+04 9.72E+04 1.37E+05 1.15E+05 3.66E+04 1.97E+04upup6.17E+04 2.18E+04 4.88E+04 1.27E+05 2.99E+04 9.07E+04 2.66E+05 2.27E+052.52E+05 2.33E+05 3.50E+05 1.35E+05 2.60E+05 2.17E+05 5.48E+05 5.42E+05down 1.27E+06 5.60E+05 1.62E+06 3.74E+06 1.38E+06 1.53E+06 9.00E+00 9.00E+00up 4.14E+04 5.02E+04 6.47E+04 2.40E+04 1.02E+05 4.37E+04 1.71E+05 2.29E+05downupdown 9.84E+05 7.70E+05 1.05E+06 5.34E+05 1.48E+06 1.13E+06 5.16E+05 4.87E+05FALSE 2.90E+03 1.95E+03 3.11E+03 3.13E+03 2.17E+03 9.65E+03 6.76E+03 1.23E+04upupupup6.55E+04 5.93E+04 8.36E+04 4.73E+04 1.25E+05 8.78E+04 6.24E+05 3.68E+057.50E+04 4.29E+04 8.84E+04 5.08E+04 1.65E+05 6.58E+04 3.90E+05 4.71E+05FALSEdownupdown 5.32E+03 1.84E+03 5.40E+03 1.69E+04 1.07E+04 1.18E+04 1.78E+03 2.29E+03down 3.63E+04 3.74E+04 5.27E+04 3.39E+04 5.50E+04 3.80E+04 9.00E+00 9.00E+00up5.41E+05 4.55E+05 6.24E+05 3.54E+05 6.24E+05 3.98E+05 2.41E+06 2.23E+06downdowndownFALSEupdown 6.24E+04 2.67E+04 8.42E+04 4.80E+04 3.38E+04 3.57E+04 9.06E+03 1.81E+04down 6.84E+04 3.20E+04 9.66E+04 5.08E+04 4.11E+04 3.84E+04 1.02E+04 1.52E+04down 6.21E+04 1.01E+05 6.32E+04 8.38E+04 7.97E+04 7.66E+04 3.01E+04 3.38E+04down 1.15E+05 1.10E+05 1.80E+05 3.71E+05 3.18E+05 3.31E+05 2.54E+05 1.56E+05up9.00E+00 9.00E+00 9.00E+00 9.00E+00 9.00E+00 1.33E+04 7.22E+04 7.63E+04downdownupdown 5.62E+05 4.77E+05 5.02E+05 4.92E+05 9.85E+05 5.91E+05 1.26E+04 5.63E+03down 7.05E+05 7.51E+05 8.91E+05 6.47E+05 1.50E+06 6.43E+05 1.39E+04 2.37E+03up1.04E+04 1.31E+04 1.36E+04 9.00E+00 9.00E+00 9.00E+00 4.95E+04 3.68E+04FALSE FALSE 1.32E+05 4.54E+05 1.41E+05 2.79E+05 4.18E+05 8.12E+05 1.73E+05 9.50E+04downdowndowndownupdown 6.80E+04 4.98E+04 1.11E+05 1.02E+05 1.46E+05 1.20E+05 9.00E+00 9.00E+00down 5.88E+05 2.77E+05 7.43E+05 3.59E+05 3.66E+05 2.54E+05 8.94E+04 1.91E+05down 6.51E+05 3.08E+05 7.49E+05 3.73E+05 3.57E+05 2.80E+05 9.64E+04 1.87E+05down 2.25E+05 1.60E+05 2.81E+05 4.49E+05 4.00E+05 4.75E+05 2.97E+04 4.01E+03FALSE 1.59E+04 9.59E+03 9.01E+03 8.89E+03 8.25E+03 1.78E+04 2.62E+04 1.10E+05upup9.00E+00 9.00E+00 9.00E+00 9.00E+00 9.00E+00 2.91E+04 4.15E+04 2.30E+05FALSE FALSE 1.08E+05 6.80E+04 9.45E+04 3.09E+05 1.54E+05 3.52E+05 7.34E+05 1.83E+05FALSE FALSE 7.62E+03 3.10E+04 8.34E+03 1.66E+04 3.17E+04 5.03E+04 1.87E+04 1.52E+04downupupupdownupdown 4.05E+05 7.48E+04 3.32E+05 1.35E+06 8.00E+05 3.98E+05 9.00E+00 9.00E+00FALSE 5.73E+04 7.73E+04 3.96E+04 1.05E+05 9.00E+04 2.52E+05 1.24E+05 7.98E+04FALSE 1.88E+04 5.12E+04 3.85E+04 9.19E+04 7.09E+04 2.05E+05 5.98E+04 7.81E+04FALSE 3.16E+04 6.91E+04 3.02E+04 8.50E+04 6.91E+04 1.94E+05 9.24E+04 8.12E+04down 2.91E+05 1.92E+05 2.20E+05 1.76E+05 2.34E+05 2.87E+05 1.91E+04 3.37E+04up9.00E+00 9.00E+00 9.00E+00 2.06E+04 1.65E+04 2.67E+04 6.46E+04 1.34E+05downdowndowndowndownupdown 3.56E+04 2.89E+04 3.79E+04 2.19E+04 4.59E+04 3.91E+04 9.00E+00 9.00E+00down 2.46E+05 1.90E+05 2.39E+05 1.67E+05 2.59E+05 2.77E+05 1.91E+04 2.95E+04FALSE 1.25E+07 7.07E+06 1.39E+07 7.12E+06 7.10E+06 5.92E+06 2.19E+06 3.88E+06FALSE 1.75E+06 1.00E+06 1.98E+06 9.91E+05 5.92E+05 5.74E+05 2.43E+05 4.09E+05down 5.52E+05 1.03E+06 5.65E+05 3.71E+05 5.00E+05 3.34E+05 2.43E+05 1.32E+05upup6.07E+04 6.96E+04 3.05E+04 3.14E+04 3.47E+04 5.04E+04 4.82E+05 1.25E+067.95E+04 7.77E+04 6.33E+04 3.11E+04 5.55E+04 7.10E+04 6.12E+05 1.65E+06updowndownupdown 2.92E+04 2.92E+04 2.82E+04 4.75E+04 5.22E+04 2.79E+04 9.00E+00 9.00E+00down 3.31E+04 2.47E+04 3.41E+04 4.04E+04 4.99E+04 3.04E+04 9.00E+00 9.00E+00up9.00E+00 9.00E+00 9.00E+00 9.00E+00 9.00E+00 9.00E+00 1.51E+05 1.32E+05downdown 1.88E+04 2.99E+04 5.50E+04 3.95E+04 3.40E+04 2.22E+04 9.00E+00 9.00E+00
down
up
FALSE
down
up
down 9.01E+04 8.14E+04 9.04E+04 9.72E+04 1.37E+05 1.15E+05 3.66E+04 1.97E+04
up
up
6.17E+04 2.18E+04 4.88E+04 1.27E+05 2.99E+04 9.07E+04 2.66E+05 2.27E+05
2.52E+05 2.33E+05 3.50E+05 1.35E+05 2.60E+05 2.17E+05 5.48E+05 5.42E+05
down 1.27E+06 5.60E+05 1.62E+06 3.74E+06 1.38E+06 1.53E+06 9.00E+00 9.00E+00
up 4.14E+04 5.02E+04 6.47E+04 2.40E+04 1.02E+05 4.37E+04 1.71E+05 2.29E+05
down
up
down 9.84E+05 7.70E+05 1.05E+06 5.34E+05 1.48E+06 1.13E+06 5.16E+05 4.87E+05
FALSE 2.90E+03 1.95E+03 3.11E+03 3.13E+03 2.17E+03 9.65E+03 6.76E+03 1.23E+04
up
up
up
up
6.55E+04 5.93E+04 8.36E+04 4.73E+04 1.25E+05 8.78E+04 6.24E+05 3.68E+05
7.50E+04 4.29E+04 8.84E+04 5.08E+04 1.65E+05 6.58E+04 3.90E+05 4.71E+05
FALSE
down
up
down 5.32E+03 1.84E+03 5.40E+03 1.69E+04 1.07E+04 1.18E+04 1.78E+03 2.29E+03
down 3.63E+04 3.74E+04 5.27E+04 3.39E+04 5.50E+04 3.80E+04 9.00E+00 9.00E+00
up
5.41E+05 4.55E+05 6.24E+05 3.54E+05 6.24E+05 3.98E+05 2.41E+06 2.23E+06
down
down
down
FALSE
up
down 6.24E+04 2.67E+04 8.42E+04 4.80E+04 3.38E+04 3.57E+04 9.06E+03 1.81E+04
down 6.84E+04 3.20E+04 9.66E+04 5.08E+04 4.11E+04 3.84E+04 1.02E+04 1.52E+04
down 6.21E+04 1.01E+05 6.32E+04 8.38E+04 7.97E+04 7.66E+04 3.01E+04 3.38E+04
down 1.15E+05 1.10E+05 1.80E+05 3.71E+05 3.18E+05 3.31E+05 2.54E+05 1.56E+05
up
9.00E+00 9.00E+00 9.00E+00 9.00E+00 9.00E+00 1.33E+04 7.22E+04 7.63E+04
down
down
up
down 5.62E+05 4.77E+05 5.02E+05 4.92E+05 9.85E+05 5.91E+05 1.26E+04 5.63E+03
down 7.05E+05 7.51E+05 8.91E+05 6.47E+05 1.50E+06 6.43E+05 1.39E+04 2.37E+03
up
1.04E+04 1.31E+04 1.36E+04 9.00E+00 9.00E+00 9.00E+00 4.95E+04 3.68E+04
FALSE FALSE 1.32E+05 4.54E+05 1.41E+05 2.79E+05 4.18E+05 8.12E+05 1.73E+05 9.50E+04
down
down
down
down
up
down 6.80E+04 4.98E+04 1.11E+05 1.02E+05 1.46E+05 1.20E+05 9.00E+00 9.00E+00
down 5.88E+05 2.77E+05 7.43E+05 3.59E+05 3.66E+05 2.54E+05 8.94E+04 1.91E+05
down 6.51E+05 3.08E+05 7.49E+05 3.73E+05 3.57E+05 2.80E+05 9.64E+04 1.87E+05
down 2.25E+05 1.60E+05 2.81E+05 4.49E+05 4.00E+05 4.75E+05 2.97E+04 4.01E+03
FALSE 1.59E+04 9.59E+03 9.01E+03 8.89E+03 8.25E+03 1.78E+04 2.62E+04 1.10E+05
up
up
9.00E+00 9.00E+00 9.00E+00 9.00E+00 9.00E+00 2.91E+04 4.15E+04 2.30E+05
FALSE FALSE 1.08E+05 6.80E+04 9.45E+04 3.09E+05 1.54E+05 3.52E+05 7.34E+05 1.83E+05
FALSE FALSE 7.62E+03 3.10E+04 8.34E+03 1.66E+04 3.17E+04 5.03E+04 1.87E+04 1.52E+04
down
up
up
up
down
up
down 4.05E+05 7.48E+04 3.32E+05 1.35E+06 8.00E+05 3.98E+05 9.00E+00 9.00E+00
FALSE 5.73E+04 7.73E+04 3.96E+04 1.05E+05 9.00E+04 2.52E+05 1.24E+05 7.98E+04
FALSE 1.88E+04 5.12E+04 3.85E+04 9.19E+04 7.09E+04 2.05E+05 5.98E+04 7.81E+04
FALSE 3.16E+04 6.91E+04 3.02E+04 8.50E+04 6.91E+04 1.94E+05 9.24E+04 8.12E+04
down 2.91E+05 1.92E+05 2.20E+05 1.76E+05 2.34E+05 2.87E+05 1.91E+04 3.37E+04
up
9.00E+00 9.00E+00 9.00E+00 2.06E+04 1.65E+04 2.67E+04 6.46E+04 1.34E+05
down
down
down
down
down
up
down 3.56E+04 2.89E+04 3.79E+04 2.19E+04 4.59E+04 3.91E+04 9.00E+00 9.00E+00
down 2.46E+05 1.90E+05 2.39E+05 1.67E+05 2.59E+05 2.77E+05 1.91E+04 2.95E+04
FALSE 1.25E+07 7.07E+06 1.39E+07 7.12E+06 7.10E+06 5.92E+06 2.19E+06 3.88E+06
FALSE 1.75E+06 1.00E+06 1.98E+06 9.91E+05 5.92E+05 5.74E+05 2.43E+05 4.09E+05
down 5.52E+05 1.03E+06 5.65E+05 3.71E+05 5.00E+05 3.34E+05 2.43E+05 1.32E+05
up
up
6.07E+04 6.96E+04 3.05E+04 3.14E+04 3.47E+04 5.04E+04 4.82E+05 1.25E+06
7.95E+04 7.77E+04 6.33E+04 3.11E+04 5.55E+04 7.10E+04 6.12E+05 1.65E+06
up
down
down
up
down 2.92E+04 2.92E+04 2.82E+04 4.75E+04 5.22E+04 2.79E+04 9.00E+00 9.00E+00
down 3.31E+04 2.47E+04 3.41E+04 4.04E+04 4.99E+04 3.04E+04 9.00E+00 9.00E+00
up
9.00E+00 9.00E+00 9.00E+00 9.00E+00 9.00E+00 9.00E+00 1.51E+05 1.32E+05
down
down 1.88E+04 2.99E+04 5.50E+04 3.95E+04 3.40E+04 2.22E+04 9.00E+00 9.00E+00

 
FALSE FALSE 3.43E+04 1.79E+05 4.57E+04 1.05E+05 1.36E+05 1.50E+06 6.75E+04 2.81E+04FALSE FALSE 2.11E+04 1.18E+05 4.21E+04 8.84E+04 7.47E+04 9.74E+05 6.98E+04 4.75E+04FALSE FALSE 2.10E+04 1.12E+05 1.99E+04 7.56E+04 1.08E+05 1.02E+06 4.12E+04 3.99E+04downupFALSE 4.55E+04 3.84E+04 5.04E+04 3.29E+04 2.19E+04 1.29E+04 1.28E+04 3.19E+04up 8.87E+03 6.74E+03 1.41E+04 1.69E+04 2.64E+04 2.76E+04 2.09E+05 1.82E+05downFALSEdown 2.16E+05 1.37E+05 2.64E+05 1.62E+05 1.46E+05 1.74E+05 5.23E+04 7.26E+04down 1.24E+05 3.29E+04 3.42E+04 2.77E+05 5.02E+05 5.19E+06 1.38E+05 1.88E+04FALSE FALSE 8.82E+03 2.66E+03 2.44E+03 4.94E+03 1.15E+04 1.49E+04 2.91E+04 5.07E+03FALSEFALSEFALSEdownupFALSEupFALSEdownFALSEupdown 4.51E+04 9.39E+03 1.46E+04 4.97E+05 3.04E+05 6.75E+05 2.45E+04 9.01E+04down 1.79E+05 8.63E+04 8.45E+04 9.02E+05 7.62E+05 2.95E+06 4.84E+04 1.23E+05down 1.89E+05 1.03E+05 7.82E+04 1.09E+06 7.42E+05 2.72E+06 8.68E+04 1.47E+05FALSE 1.37E+05 2.10E+05 7.35E+04 1.31E+05 1.06E+05 7.50E+04 7.11E+04 4.47E+04down 2.62E+04 2.11E+04 1.52E+04 4.96E+05 3.42E+05 6.62E+05 4.85E+04 6.70E+04down 2.13E+05 9.57E+04 8.14E+04 9.46E+05 7.38E+05 2.70E+06 7.30E+04 1.09E+05down 5.09E+04 2.56E+04 1.59E+04 7.18E+05 3.99E+05 8.73E+05 4.43E+04 6.47E+04down 1.78E+05 7.81E+04 5.84E+04 9.49E+05 7.08E+05 2.71E+06 6.01E+04 1.20E+05down 1.52E+05 2.30E+05 8.60E+04 1.55E+05 8.75E+04 2.61E+05 8.94E+04 4.31E+04down 2.38E+06 1.78E+06 2.51E+06 1.90E+06 2.74E+06 2.10E+06 8.18E+05 1.11E+06upup7.60E+04 1.05E+05 9.45E+04 6.61E+04 1.47E+05 6.39E+04 6.81E+05 7.54E+052.82E+04 1.83E+04 1.24E+04 1.81E+04 2.61E+04 3.19E+04 1.04E+05 1.22E+05updownFALSEFALSEupupFALSEupupupdowndowndownFALSE 4.26E+06 2.92E+06 5.04E+06 3.80E+06 1.99E+06 2.06E+06 1.15E+06 1.98E+06down 2.63E+04 1.57E+04 1.64E+04 4.70E+04 2.45E+04 4.43E+04 9.00E+00 2.69E+04down 3.67E+04 1.92E+04 2.28E+04 2.41E+04 9.63E+04 7.89E+04 1.60E+04 1.40E+04FALSE 9.00E+00 9.00E+00 9.00E+00 9.00E+00 9.00E+00 3.97E+05 4.86E+04 3.47E+04FALSE 9.00E+00 9.00E+00 9.00E+00 1.45E+04 2.71E+04 4.43E+05 4.44E+04 2.23E+04down 1.59E+04 2.61E+04 1.27E+04 2.74E+04 3.45E+04 4.47E+04 9.00E+00 3.30E+04FALSE 9.00E+00 9.00E+00 9.00E+00 9.00E+00 9.00E+00 3.92E+05 3.82E+04 2.54E+04FALSE 9.00E+00 9.00E+00 9.00E+00 9.00E+00 2.25E+04 3.94E+05 4.27E+04 3.19E+04FALSE 2.61E+04 1.81E+04 1.35E+04 1.73E+04 3.40E+04 3.23E+05 3.19E+04 3.19E+04FALSE 4.20E+05 1.96E+05 4.44E+05 2.25E+05 2.15E+05 1.61E+05 1.09E+05 1.62E+05FALSE 5.18E+05 3.30E+05 5.90E+05 3.35E+05 2.77E+05 2.12E+05 1.29E+05 2.45E+05FALSE 1.22E+05 1.24E+05 2.05E+05 6.70E+04 6.32E+04 6.16E+04 3.81E+04 6.89E+04FALSE FALSE 1.29E+04 5.79E+04 2.36E+04 3.77E+04 4.92E+04 1.60E+05 2.71E+04 3.05E+04downdownFALSE 2.17E+06 1.10E+06 2.29E+06 1.06E+06 1.15E+06 8.73E+05 3.46E+05 6.54E+05FALSE 3.46E+05 2.14E+05 4.59E+05 1.88E+05 1.18E+05 1.31E+05 6.20E+04 1.01E+05FALSE FALSE 9.89E+03 5.46E+03 5.98E+03 5.92E+03 2.07E+04 3.37E+04 4.58E+04 3.14E+03FALSEdowndowndownFALSEdowndown 2.64E+03 2.11E+02 6.91E+02 1.27E+04 4.50E+03 2.64E+04 4.28E+02 1.19E+02FALSE 2.35E+04 3.75E+04 3.53E+04 9.07E+03 1.30E+04 9.23E+03 3.86E+03 5.61E+03down 1.33E+05 1.02E+05 1.58E+05 7.12E+04 1.12E+05 6.27E+04 1.90E+04 1.31E+04down 3.39E+05 1.32E+05 4.35E+05 2.28E+05 1.74E+05 1.36E+05 5.01E+04 7.57E+04down 1.37E+05 8.98E+04 2.00E+05 1.37E+05 1.86E+05 1.62E+05 6.34E+04 8.59E+04down 3.27E+04 3.76E+04 2.88E+04 2.91E+04 5.14E+04 3.19E+04 9.00E+00 9.00E+00FALSE FALSE 1.76E+04 2.03E+04 1.39E+04 2.37E+04 6.55E+04 3.02E+04 2.44E+04 2.68E+04downdowndowndown 2.22E+04 3.88E+04 2.71E+04 1.76E+04 5.73E+04 2.39E+04 9.00E+00 9.00E+00down 3.50E+04 5.70E+04 1.02E+05 4.66E+04 1.09E+05 4.18E+04 2.66E+04 1.18E+04FALSE 4.90E+07 2.83E+07 4.53E+07 2.34E+07 2.37E+07 2.15E+07 8.27E+06 1.48E+07
FALSE FALSE 3.43E+04 1.79E+05 4.57E+04 1.05E+05 1.36E+05 1.50E+06 6.75E+04 2.81E+04
FALSE FALSE 2.11E+04 1.18E+05 4.21E+04 8.84E+04 7.47E+04 9.74E+05 6.98E+04 4.75E+04
FALSE FALSE 2.10E+04 1.12E+05 1.99E+04 7.56E+04 1.08E+05 1.02E+06 4.12E+04 3.99E+04
down
up
FALSE 4.55E+04 3.84E+04 5.04E+04 3.29E+04 2.19E+04 1.29E+04 1.28E+04 3.19E+04
up 8.87E+03 6.74E+03 1.41E+04 1.69E+04 2.64E+04 2.76E+04 2.09E+05 1.82E+05
down
FALSE
down 2.16E+05 1.37E+05 2.64E+05 1.62E+05 1.46E+05 1.74E+05 5.23E+04 7.26E+04
down 1.24E+05 3.29E+04 3.42E+04 2.77E+05 5.02E+05 5.19E+06 1.38E+05 1.88E+04
FALSE FALSE 8.82E+03 2.66E+03 2.44E+03 4.94E+03 1.15E+04 1.49E+04 2.91E+04 5.07E+03
FALSE
FALSE
FALSE
down
up
FALSE
up
FALSE
down
FALSE
up
down 4.51E+04 9.39E+03 1.46E+04 4.97E+05 3.04E+05 6.75E+05 2.45E+04 9.01E+04
down 1.79E+05 8.63E+04 8.45E+04 9.02E+05 7.62E+05 2.95E+06 4.84E+04 1.23E+05
down 1.89E+05 1.03E+05 7.82E+04 1.09E+06 7.42E+05 2.72E+06 8.68E+04 1.47E+05
FALSE 1.37E+05 2.10E+05 7.35E+04 1.31E+05 1.06E+05 7.50E+04 7.11E+04 4.47E+04
down 2.62E+04 2.11E+04 1.52E+04 4.96E+05 3.42E+05 6.62E+05 4.85E+04 6.70E+04
down 2.13E+05 9.57E+04 8.14E+04 9.46E+05 7.38E+05 2.70E+06 7.30E+04 1.09E+05
down 5.09E+04 2.56E+04 1.59E+04 7.18E+05 3.99E+05 8.73E+05 4.43E+04 6.47E+04
down 1.78E+05 7.81E+04 5.84E+04 9.49E+05 7.08E+05 2.71E+06 6.01E+04 1.20E+05
down 1.52E+05 2.30E+05 8.60E+04 1.55E+05 8.75E+04 2.61E+05 8.94E+04 4.31E+04
down 2.38E+06 1.78E+06 2.51E+06 1.90E+06 2.74E+06 2.10E+06 8.18E+05 1.11E+06
up
up
7.60E+04 1.05E+05 9.45E+04 6.61E+04 1.47E+05 6.39E+04 6.81E+05 7.54E+05
2.82E+04 1.83E+04 1.24E+04 1.81E+04 2.61E+04 3.19E+04 1.04E+05 1.22E+05
up
down
FALSE
FALSE
up
up
FALSE
up
up
up
down
down
down
FALSE 4.26E+06 2.92E+06 5.04E+06 3.80E+06 1.99E+06 2.06E+06 1.15E+06 1.98E+06
down 2.63E+04 1.57E+04 1.64E+04 4.70E+04 2.45E+04 4.43E+04 9.00E+00 2.69E+04
down 3.67E+04 1.92E+04 2.28E+04 2.41E+04 9.63E+04 7.89E+04 1.60E+04 1.40E+04
FALSE 9.00E+00 9.00E+00 9.00E+00 9.00E+00 9.00E+00 3.97E+05 4.86E+04 3.47E+04
FALSE 9.00E+00 9.00E+00 9.00E+00 1.45E+04 2.71E+04 4.43E+05 4.44E+04 2.23E+04
down 1.59E+04 2.61E+04 1.27E+04 2.74E+04 3.45E+04 4.47E+04 9.00E+00 3.30E+04
FALSE 9.00E+00 9.00E+00 9.00E+00 9.00E+00 9.00E+00 3.92E+05 3.82E+04 2.54E+04
FALSE 9.00E+00 9.00E+00 9.00E+00 9.00E+00 2.25E+04 3.94E+05 4.27E+04 3.19E+04
FALSE 2.61E+04 1.81E+04 1.35E+04 1.73E+04 3.40E+04 3.23E+05 3.19E+04 3.19E+04
FALSE 4.20E+05 1.96E+05 4.44E+05 2.25E+05 2.15E+05 1.61E+05 1.09E+05 1.62E+05
FALSE 5.18E+05 3.30E+05 5.90E+05 3.35E+05 2.77E+05 2.12E+05 1.29E+05 2.45E+05
FALSE 1.22E+05 1.24E+05 2.05E+05 6.70E+04 6.32E+04 6.16E+04 3.81E+04 6.89E+04
FALSE FALSE 1.29E+04 5.79E+04 2.36E+04 3.77E+04 4.92E+04 1.60E+05 2.71E+04 3.05E+04
down
down
FALSE 2.17E+06 1.10E+06 2.29E+06 1.06E+06 1.15E+06 8.73E+05 3.46E+05 6.54E+05
FALSE 3.46E+05 2.14E+05 4.59E+05 1.88E+05 1.18E+05 1.31E+05 6.20E+04 1.01E+05
FALSE FALSE 9.89E+03 5.46E+03 5.98E+03 5.92E+03 2.07E+04 3.37E+04 4.58E+04 3.14E+03
FALSE
down
down
down
FALSE
down
down 2.64E+03 2.11E+02 6.91E+02 1.27E+04 4.50E+03 2.64E+04 4.28E+02 1.19E+02
FALSE 2.35E+04 3.75E+04 3.53E+04 9.07E+03 1.30E+04 9.23E+03 3.86E+03 5.61E+03
down 1.33E+05 1.02E+05 1.58E+05 7.12E+04 1.12E+05 6.27E+04 1.90E+04 1.31E+04
down 3.39E+05 1.32E+05 4.35E+05 2.28E+05 1.74E+05 1.36E+05 5.01E+04 7.57E+04
down 1.37E+05 8.98E+04 2.00E+05 1.37E+05 1.86E+05 1.62E+05 6.34E+04 8.59E+04
down 3.27E+04 3.76E+04 2.88E+04 2.91E+04 5.14E+04 3.19E+04 9.00E+00 9.00E+00
FALSE FALSE 1.76E+04 2.03E+04 1.39E+04 2.37E+04 6.55E+04 3.02E+04 2.44E+04 2.68E+04
down
down
down
down 2.22E+04 3.88E+04 2.71E+04 1.76E+04 5.73E+04 2.39E+04 9.00E+00 9.00E+00
down 3.50E+04 5.70E+04 1.02E+05 4.66E+04 1.09E+05 4.18E+04 2.66E+04 1.18E+04
FALSE 4.90E+07 2.83E+07 4.53E+07 2.34E+07 2.37E+07 2.15E+07 8.27E+06 1.48E+07

 
downdownupdownupdowndowndowndowndowndowndowndowndowndownupFALSE 3.49E+06 2.19E+06 3.54E+06 1.62E+06 1.00E+06 1.18E+06 4.88E+05 1.09E+06down 2.34E+05 1.78E+05 2.52E+05 3.14E+05 3.42E+05 2.59E+05 1.14E+04 3.73E+04FALSE 7.50E+05 7.71E+05 5.25E+05 1.62E+06 1.66E+06 1.13E+06 2.90E+06 1.95E+06down 2.88E+04 1.16E+05 5.55E+04 1.34E+04 2.42E+04 2.10E+04 6.68E+03 1.10E+04FALSE 1.06E+06 1.13E+06 1.02E+06 1.91E+06 1.62E+06 1.66E+06 3.53E+06 2.03E+06FALSE 1.10E+05 8.09E+04 1.29E+05 6.08E+04 6.60E+04 3.42E+04 3.22E+04 3.41E+04FALSE 1.16E+05 8.71E+04 1.31E+05 5.44E+04 7.35E+04 3.35E+04 4.00E+04 5.48E+04FALSE 1.31E+05 6.38E+04 1.17E+05 5.97E+04 5.21E+04 4.91E+04 3.19E+04 6.43E+04FALSE 8.47E+04 4.93E+04 9.98E+04 4.30E+04 3.58E+04 2.20E+04 2.23E+04 3.05E+04FALSE 1.74E+05 1.32E+05 2.13E+05 1.23E+05 5.16E+04 5.72E+04 6.80E+04 9.01E+04FALSE 9.48E+03 1.94E+04 1.32E+04 7.00E+03 1.06E+04 1.02E+04 3.12E+03 5.61E+03down 9.07E+05 7.26E+05 8.41E+05 7.66E+05 6.51E+05 5.63E+05 2.03E+05 3.38E+05FALSE 8.57E+05 6.89E+05 8.68E+05 7.39E+05 5.72E+05 4.73E+05 2.04E+05 3.21E+05FALSE 3.08E+07 2.47E+07 2.82E+07 1.80E+07 1.38E+07 1.36E+07 5.67E+06 1.08E+07FALSE 1.75E+07 1.20E+07 2.51E+07 1.32E+07 1.13E+07 1.34E+07 7.30E+06 9.95E+06FALSE 9.00E+00 9.00E+00 9.00E+00 9.00E+00 9.00E+00 1.64E+04 6.09E+03 7.19E+03upup8.81E+04 4.53E+04 8.84E+04 4.62E+04 6.26E+04 4.44E+04 2.89E+05 3.43E+05downFALSEdowndowndowndownupdown 5.92E+05 5.98E+05 1.01E+06 1.30E+06 1.32E+06 1.16E+06 9.00E+00 9.00E+00down 8.74E+04 7.89E+04 8.85E+04 1.76E+05 5.00E+05 1.24E+05 2.57E+04 3.35E+04down 6.36E+05 6.34E+05 9.80E+05 1.38E+06 1.25E+06 1.10E+06 9.00E+00 9.00E+00FALSE 3.12E+06 2.30E+06 3.60E+06 1.65E+06 1.20E+06 1.65E+06 5.78E+05 9.30E+05down 6.63E+05 6.69E+05 1.13E+06 1.65E+06 2.43E+06 1.06E+06 1.41E+05 3.60E+04down 4.58E+05 3.73E+05 5.76E+05 3.76E+05 2.07E+06 6.56E+05 2.59E+05 1.12E+05FALSE 9.98E+04 6.87E+04 1.04E+05 8.87E+04 2.64E+05 1.20E+05 3.56E+05 3.08E+05FALSE 1.01E+05 8.72E+04 8.47E+04 8.21E+04 2.96E+05 1.01E+05 4.02E+05 3.25E+05down 4.95E+05 4.74E+05 6.37E+05 6.19E+05 3.02E+06 9.52E+05 2.67E+05 1.40E+05FALSE 1.34E+06 6.41E+05 1.38E+06 7.58E+05 6.13E+05 6.32E+05 2.21E+05 3.80E+05FALSE 1.26E+05 6.33E+04 1.25E+05 6.89E+04 3.00E+04 3.35E+04 1.59E+04 3.20E+04down 1.45E+05 3.97E+05 4.80E+05 2.10E+05 2.21E+05 1.18E+05 5.33E+04 5.80E+04down 1.59E+04 1.42E+04 2.36E+04 1.24E+04 1.67E+04 6.42E+03 9.00E+00 9.00E+00down 1.08E+04 9.71E+03 2.43E+04 1.59E+04 1.13E+04 8.02E+03 9.00E+00 9.00E+00down 2.63E+05 2.49E+05 4.45E+05 1.84E+05 1.20E+06 5.95E+05 4.23E+04 2.85E+04down 1.37E+05 1.94E+05 1.48E+05 1.80E+05 3.94E+05 2.15E+05 1.44E+05 1.11E+05updowndowndowndowndowndowndownFALSEupup9.00E+00 9.00E+00 9.00E+00 9.00E+00 9.00E+00 9.00E+00 4.36E+04 4.50E+04updownFALSE 3.83E+04 5.59E+04 5.31E+04 5.17E+04 1.29E+05 6.69E+04 1.14E+05 1.40E+05down 2.91E+05 2.99E+05 3.04E+05 3.40E+05 5.17E+05 3.72E+05 6.79E+04 5.91E+04FALSE FALSE 3.93E+04 2.57E+04 5.68E+04 2.11E+04 1.49E+04 1.43E+04 1.59E+04 2.94E+04downdowndownupFALSE 5.31E+05 3.85E+05 5.30E+05 2.80E+05 2.91E+05 2.08E+05 1.45E+05 2.49E+05FALSE 4.88E+04 5.26E+04 6.78E+04 2.16E+04 2.71E+04 2.18E+04 9.09E+03 1.33E+04down 1.03E+06 9.43E+05 1.46E+06 1.41E+06 1.47E+06 1.25E+06 7.67E+04 7.46E+04up2.15E+04 1.65E+04 2.21E+04 1.91E+04 2.42E+04 1.37E+04 6.77E+04 1.41E+05upupdownupupFALSE 1.23E+04 1.09E+04 7.34E+03 1.34E+04 1.35E+04 1.10E+05 3.51E+04 3.84E+04FALSE 3.10E+03 9.21E+03 1.10E+04 1.09E+04 9.19E+03 9.69E+04 5.18E+04 2.95E+04down 1.21E+05 1.61E+05 2.90E+05 1.72E+05 2.54E+05 1.88E+05 4.43E+04 4.73E+04upup1.08E+05 3.12E+04 3.90E+05 2.07E+05 1.90E+04 1.11E+05 1.18E+06 1.44E+062.81E+03 3.27E+03 2.76E+03 5.46E+03 8.42E+03 3.77E+03 2.50E+04 1.75E+04
down
down
up
down
up
down
down
down
down
down
down
down
down
down
down
up
FALSE 3.49E+06 2.19E+06 3.54E+06 1.62E+06 1.00E+06 1.18E+06 4.88E+05 1.09E+06
down 2.34E+05 1.78E+05 2.52E+05 3.14E+05 3.42E+05 2.59E+05 1.14E+04 3.73E+04
FALSE 7.50E+05 7.71E+05 5.25E+05 1.62E+06 1.66E+06 1.13E+06 2.90E+06 1.95E+06
down 2.88E+04 1.16E+05 5.55E+04 1.34E+04 2.42E+04 2.10E+04 6.68E+03 1.10E+04
FALSE 1.06E+06 1.13E+06 1.02E+06 1.91E+06 1.62E+06 1.66E+06 3.53E+06 2.03E+06
FALSE 1.10E+05 8.09E+04 1.29E+05 6.08E+04 6.60E+04 3.42E+04 3.22E+04 3.41E+04
FALSE 1.16E+05 8.71E+04 1.31E+05 5.44E+04 7.35E+04 3.35E+04 4.00E+04 5.48E+04
FALSE 1.31E+05 6.38E+04 1.17E+05 5.97E+04 5.21E+04 4.91E+04 3.19E+04 6.43E+04
FALSE 8.47E+04 4.93E+04 9.98E+04 4.30E+04 3.58E+04 2.20E+04 2.23E+04 3.05E+04
FALSE 1.74E+05 1.32E+05 2.13E+05 1.23E+05 5.16E+04 5.72E+04 6.80E+04 9.01E+04
FALSE 9.48E+03 1.94E+04 1.32E+04 7.00E+03 1.06E+04 1.02E+04 3.12E+03 5.61E+03
down 9.07E+05 7.26E+05 8.41E+05 7.66E+05 6.51E+05 5.63E+05 2.03E+05 3.38E+05
FALSE 8.57E+05 6.89E+05 8.68E+05 7.39E+05 5.72E+05 4.73E+05 2.04E+05 3.21E+05
FALSE 3.08E+07 2.47E+07 2.82E+07 1.80E+07 1.38E+07 1.36E+07 5.67E+06 1.08E+07
FALSE 1.75E+07 1.20E+07 2.51E+07 1.32E+07 1.13E+07 1.34E+07 7.30E+06 9.95E+06
FALSE 9.00E+00 9.00E+00 9.00E+00 9.00E+00 9.00E+00 1.64E+04 6.09E+03 7.19E+03
up
up
8.81E+04 4.53E+04 8.84E+04 4.62E+04 6.26E+04 4.44E+04 2.89E+05 3.43E+05
down
FALSE
down
down
down
down
up
down 5.92E+05 5.98E+05 1.01E+06 1.30E+06 1.32E+06 1.16E+06 9.00E+00 9.00E+00
down 8.74E+04 7.89E+04 8.85E+04 1.76E+05 5.00E+05 1.24E+05 2.57E+04 3.35E+04
down 6.36E+05 6.34E+05 9.80E+05 1.38E+06 1.25E+06 1.10E+06 9.00E+00 9.00E+00
FALSE 3.12E+06 2.30E+06 3.60E+06 1.65E+06 1.20E+06 1.65E+06 5.78E+05 9.30E+05
down 6.63E+05 6.69E+05 1.13E+06 1.65E+06 2.43E+06 1.06E+06 1.41E+05 3.60E+04
down 4.58E+05 3.73E+05 5.76E+05 3.76E+05 2.07E+06 6.56E+05 2.59E+05 1.12E+05
FALSE 9.98E+04 6.87E+04 1.04E+05 8.87E+04 2.64E+05 1.20E+05 3.56E+05 3.08E+05
FALSE 1.01E+05 8.72E+04 8.47E+04 8.21E+04 2.96E+05 1.01E+05 4.02E+05 3.25E+05
down 4.95E+05 4.74E+05 6.37E+05 6.19E+05 3.02E+06 9.52E+05 2.67E+05 1.40E+05
FALSE 1.34E+06 6.41E+05 1.38E+06 7.58E+05 6.13E+05 6.32E+05 2.21E+05 3.80E+05
FALSE 1.26E+05 6.33E+04 1.25E+05 6.89E+04 3.00E+04 3.35E+04 1.59E+04 3.20E+04
down 1.45E+05 3.97E+05 4.80E+05 2.10E+05 2.21E+05 1.18E+05 5.33E+04 5.80E+04
down 1.59E+04 1.42E+04 2.36E+04 1.24E+04 1.67E+04 6.42E+03 9.00E+00 9.00E+00
down 1.08E+04 9.71E+03 2.43E+04 1.59E+04 1.13E+04 8.02E+03 9.00E+00 9.00E+00
down 2.63E+05 2.49E+05 4.45E+05 1.84E+05 1.20E+06 5.95E+05 4.23E+04 2.85E+04
down 1.37E+05 1.94E+05 1.48E+05 1.80E+05 3.94E+05 2.15E+05 1.44E+05 1.11E+05
up
down
down
down
down
down
down
down
FALSE
up
up
9.00E+00 9.00E+00 9.00E+00 9.00E+00 9.00E+00 9.00E+00 4.36E+04 4.50E+04
up
down
FALSE 3.83E+04 5.59E+04 5.31E+04 5.17E+04 1.29E+05 6.69E+04 1.14E+05 1.40E+05
down 2.91E+05 2.99E+05 3.04E+05 3.40E+05 5.17E+05 3.72E+05 6.79E+04 5.91E+04
FALSE FALSE 3.93E+04 2.57E+04 5.68E+04 2.11E+04 1.49E+04 1.43E+04 1.59E+04 2.94E+04
down
down
down
up
FALSE 5.31E+05 3.85E+05 5.30E+05 2.80E+05 2.91E+05 2.08E+05 1.45E+05 2.49E+05
FALSE 4.88E+04 5.26E+04 6.78E+04 2.16E+04 2.71E+04 2.18E+04 9.09E+03 1.33E+04
down 1.03E+06 9.43E+05 1.46E+06 1.41E+06 1.47E+06 1.25E+06 7.67E+04 7.46E+04
up
2.15E+04 1.65E+04 2.21E+04 1.91E+04 2.42E+04 1.37E+04 6.77E+04 1.41E+05
up
up
down
up
up
FALSE 1.23E+04 1.09E+04 7.34E+03 1.34E+04 1.35E+04 1.10E+05 3.51E+04 3.84E+04
FALSE 3.10E+03 9.21E+03 1.10E+04 1.09E+04 9.19E+03 9.69E+04 5.18E+04 2.95E+04
down 1.21E+05 1.61E+05 2.90E+05 1.72E+05 2.54E+05 1.88E+05 4.43E+04 4.73E+04
up
up
1.08E+05 3.12E+04 3.90E+05 2.07E+05 1.90E+04 1.11E+05 1.18E+06 1.44E+06
2.81E+03 3.27E+03 2.76E+03 5.46E+03 8.42E+03 3.77E+03 2.50E+04 1.75E+04

 
FALSE FALSE 1.35E+04 2.15E+04 5.49E+03 2.02E+04 6.37E+04 2.44E+04 3.06E+04 2.94E+04downdowndowndownupdown 2.86E+06 8.37E+05 4.76E+06 8.70E+06 6.61E+06 3.69E+06 5.37E+04 1.42E+05down 2.81E+06 8.48E+05 3.75E+06 8.11E+06 6.14E+06 3.94E+06 3.46E+04 1.23E+05down 2.65E+06 8.71E+05 4.79E+06 8.29E+06 6.38E+06 3.84E+06 5.56E+04 1.47E+05down 1.05E+05 2.21E+04 1.49E+05 2.66E+05 1.84E+05 1.15E+05 9.00E+00 9.00E+00up3.34E+04 2.93E+04 4.90E+04 4.48E+04 5.42E+04 8.18E+04 1.18E+05 2.01E+05downupdowndowndowndowndown 2.65E+06 6.68E+05 4.21E+06 7.32E+06 5.46E+06 3.45E+06 3.82E+04 1.21E+05FALSE 1.80E+04 2.16E+04 1.74E+04 2.94E+04 4.30E+04 3.17E+04 3.77E+04 5.14E+04down 8.18E+04 2.30E+04 1.10E+05 2.25E+05 1.56E+05 1.01E+05 9.00E+00 9.00E+00down 7.30E+04 2.70E+04 1.14E+05 1.97E+05 1.57E+05 1.13E+05 9.00E+00 9.00E+00down 6.13E+04 5.09E+04 7.42E+04 8.59E+04 1.28E+05 9.04E+04 3.05E+03 2.95E+03down 2.74E+04 2.76E+04 1.87E+04 4.62E+04 2.13E+04 2.59E+04 9.00E+00 9.00E+00FALSE FALSE 9.00E+00 9.00E+00 9.00E+00 1.12E+04 2.44E+05 1.40E+04 9.00E+00 9.00E+00downdowndowndowndownFALSEdowndowndowndowndowndowndown 5.51E+05 5.65E+05 5.07E+05 1.18E+06 1.16E+06 7.44E+06 3.38E+04 2.94E+04down 1.35E+04 2.82E+04 1.60E+04 3.51E+04 3.50E+04 1.74E+05 9.00E+00 9.00E+00down 5.40E+05 6.03E+05 4.71E+05 1.07E+06 1.22E+06 6.85E+06 2.26E+04 2.46E+04down 5.55E+05 6.35E+05 4.37E+05 1.01E+06 1.08E+06 5.98E+06 2.85E+04 3.14E+04down 2.76E+04 1.55E+04 2.10E+04 2.84E+04 4.45E+04 1.91E+05 9.00E+00 9.00E+00down 5.04E+04 5.62E+04 6.81E+04 6.10E+04 6.71E+04 8.76E+04 2.87E+04 3.58E+04down 2.94E+05 5.24E+05 2.58E+05 3.13E+05 5.55E+05 7.64E+05 2.37E+04 2.88E+04down 3.35E+05 5.15E+05 2.78E+05 3.28E+05 5.38E+05 7.06E+05 3.17E+04 4.47E+04down 3.50E+05 5.25E+05 2.61E+05 2.53E+05 5.34E+05 7.08E+05 2.61E+04 4.22E+04down 4.92E+04 2.81E+04 4.49E+04 3.06E+04 4.30E+04 3.19E+04 9.00E+00 9.00E+00down 6.38E+05 8.13E+05 4.88E+05 6.29E+05 4.39E+05 7.23E+05 9.00E+00 9.00E+00down 1.70E+06 2.26E+06 2.15E+06 2.10E+06 1.76E+06 1.84E+06 9.00E+00 9.00E+00FALSE FALSE 3.53E+04 2.09E+04 1.09E+04 9.00E+00 9.00E+00 9.00E+00 2.71E+04 9.00E+00FALSE FALSE 1.47E+05 2.84E+05 1.69E+05 2.57E+05 6.23E+05 3.36E+05 5.30E+05 4.23E+05downdowndowndownFALSEFALSEdowndowndowndowndownupdownupdownupdownupdown 1.36E+04 4.02E+04 1.12E+04 1.35E+04 2.04E+04 1.33E+04 3.89E+03 6.24E+03down 3.19E+04 1.70E+05 4.64E+04 2.77E+04 3.02E+04 4.95E+04 7.74E+03 1.17E+04down 1.23E+04 5.75E+04 1.55E+04 1.98E+04 1.95E+04 1.41E+04 4.60E+03 5.78E+03down 1.80E+04 2.01E+04 3.77E+04 1.52E+04 3.05E+04 3.53E+04 9.00E+00 9.00E+00upup1.44E+05 5.74E+04 7.61E+04 6.03E+04 5.47E+04 7.05E+04 1.63E+05 1.47E+051.21E+05 8.37E+04 1.03E+05 6.99E+04 5.65E+04 6.75E+04 1.72E+05 1.49E+05FALSE 2.63E+04 5.28E+04 3.73E+04 2.83E+04 9.00E+00 9.00E+00 9.00E+00 9.00E+00down 2.48E+05 2.28E+05 3.77E+05 4.66E+05 6.25E+05 5.27E+05 7.26E+04 1.88E+05down 6.84E+05 7.60E+05 1.11E+06 1.31E+06 1.89E+06 1.66E+06 2.38E+05 5.37E+05down 1.05E+05 1.19E+05 1.56E+05 9.79E+04 2.13E+05 1.21E+05 9.00E+00 9.00E+00down 2.15E+05 5.24E+05 4.92E+05 2.63E+05 4.53E+05 3.47E+05 1.13E+05 1.80E+05FALSE 1.76E+05 1.25E+05 2.37E+05 2.18E+05 2.51E+05 2.68E+05 3.17E+05 4.95E+05down 9.92E+06 6.99E+06 1.07E+07 1.05E+07 1.87E+07 1.05E+07 5.80E+05 8.61E+05FALSE 2.55E+04 2.22E+04 2.57E+04 1.47E+04 4.07E+04 3.93E+04 7.80E+04 5.69E+04down 1.85E+05 9.66E+04 2.53E+05 5.85E+05 3.77E+05 4.97E+05 9.00E+00 9.00E+00FALSE 3.40E+05 1.03E+05 2.40E+05 4.60E+05 4.77E+05 3.56E+05 5.35E+05 8.08E+05down 2.99E+04 2.76E+04 3.07E+04 1.62E+04 6.93E+04 5.29E+04 9.00E+00 9.00E+00up3.14E+04 2.73E+04 2.36E+04 5.18E+04 3.80E+04 4.48E+04 2.01E+05 1.14E+05FALSEdown 5.77E+05 6.43E+05 5.11E+05 7.02E+05 5.76E+05 5.11E+05 2.08E+05 3.32E+05
FALSE FALSE 1.35E+04 2.15E+04 5.49E+03 2.02E+04 6.37E+04 2.44E+04 3.06E+04 2.94E+04
down
down
down
down
up
down 2.86E+06 8.37E+05 4.76E+06 8.70E+06 6.61E+06 3.69E+06 5.37E+04 1.42E+05
down 2.81E+06 8.48E+05 3.75E+06 8.11E+06 6.14E+06 3.94E+06 3.46E+04 1.23E+05
down 2.65E+06 8.71E+05 4.79E+06 8.29E+06 6.38E+06 3.84E+06 5.56E+04 1.47E+05
down 1.05E+05 2.21E+04 1.49E+05 2.66E+05 1.84E+05 1.15E+05 9.00E+00 9.00E+00
up
3.34E+04 2.93E+04 4.90E+04 4.48E+04 5.42E+04 8.18E+04 1.18E+05 2.01E+05
down
up
down
down
down
down
down 2.65E+06 6.68E+05 4.21E+06 7.32E+06 5.46E+06 3.45E+06 3.82E+04 1.21E+05
FALSE 1.80E+04 2.16E+04 1.74E+04 2.94E+04 4.30E+04 3.17E+04 3.77E+04 5.14E+04
down 8.18E+04 2.30E+04 1.10E+05 2.25E+05 1.56E+05 1.01E+05 9.00E+00 9.00E+00
down 7.30E+04 2.70E+04 1.14E+05 1.97E+05 1.57E+05 1.13E+05 9.00E+00 9.00E+00
down 6.13E+04 5.09E+04 7.42E+04 8.59E+04 1.28E+05 9.04E+04 3.05E+03 2.95E+03
down 2.74E+04 2.76E+04 1.87E+04 4.62E+04 2.13E+04 2.59E+04 9.00E+00 9.00E+00
FALSE FALSE 9.00E+00 9.00E+00 9.00E+00 1.12E+04 2.44E+05 1.40E+04 9.00E+00 9.00E+00
down
down
down
down
down
FALSE
down
down
down
down
down
down
down 5.51E+05 5.65E+05 5.07E+05 1.18E+06 1.16E+06 7.44E+06 3.38E+04 2.94E+04
down 1.35E+04 2.82E+04 1.60E+04 3.51E+04 3.50E+04 1.74E+05 9.00E+00 9.00E+00
down 5.40E+05 6.03E+05 4.71E+05 1.07E+06 1.22E+06 6.85E+06 2.26E+04 2.46E+04
down 5.55E+05 6.35E+05 4.37E+05 1.01E+06 1.08E+06 5.98E+06 2.85E+04 3.14E+04
down 2.76E+04 1.55E+04 2.10E+04 2.84E+04 4.45E+04 1.91E+05 9.00E+00 9.00E+00
down 5.04E+04 5.62E+04 6.81E+04 6.10E+04 6.71E+04 8.76E+04 2.87E+04 3.58E+04
down 2.94E+05 5.24E+05 2.58E+05 3.13E+05 5.55E+05 7.64E+05 2.37E+04 2.88E+04
down 3.35E+05 5.15E+05 2.78E+05 3.28E+05 5.38E+05 7.06E+05 3.17E+04 4.47E+04
down 3.50E+05 5.25E+05 2.61E+05 2.53E+05 5.34E+05 7.08E+05 2.61E+04 4.22E+04
down 4.92E+04 2.81E+04 4.49E+04 3.06E+04 4.30E+04 3.19E+04 9.00E+00 9.00E+00
down 6.38E+05 8.13E+05 4.88E+05 6.29E+05 4.39E+05 7.23E+05 9.00E+00 9.00E+00
down 1.70E+06 2.26E+06 2.15E+06 2.10E+06 1.76E+06 1.84E+06 9.00E+00 9.00E+00
FALSE FALSE 3.53E+04 2.09E+04 1.09E+04 9.00E+00 9.00E+00 9.00E+00 2.71E+04 9.00E+00
FALSE FALSE 1.47E+05 2.84E+05 1.69E+05 2.57E+05 6.23E+05 3.36E+05 5.30E+05 4.23E+05
down
down
down
down
FALSE
FALSE
down
down
down
down
down
up
down
up
down
up
down
up
down 1.36E+04 4.02E+04 1.12E+04 1.35E+04 2.04E+04 1.33E+04 3.89E+03 6.24E+03
down 3.19E+04 1.70E+05 4.64E+04 2.77E+04 3.02E+04 4.95E+04 7.74E+03 1.17E+04
down 1.23E+04 5.75E+04 1.55E+04 1.98E+04 1.95E+04 1.41E+04 4.60E+03 5.78E+03
down 1.80E+04 2.01E+04 3.77E+04 1.52E+04 3.05E+04 3.53E+04 9.00E+00 9.00E+00
up
up
1.44E+05 5.74E+04 7.61E+04 6.03E+04 5.47E+04 7.05E+04 1.63E+05 1.47E+05
1.21E+05 8.37E+04 1.03E+05 6.99E+04 5.65E+04 6.75E+04 1.72E+05 1.49E+05
FALSE 2.63E+04 5.28E+04 3.73E+04 2.83E+04 9.00E+00 9.00E+00 9.00E+00 9.00E+00
down 2.48E+05 2.28E+05 3.77E+05 4.66E+05 6.25E+05 5.27E+05 7.26E+04 1.88E+05
down 6.84E+05 7.60E+05 1.11E+06 1.31E+06 1.89E+06 1.66E+06 2.38E+05 5.37E+05
down 1.05E+05 1.19E+05 1.56E+05 9.79E+04 2.13E+05 1.21E+05 9.00E+00 9.00E+00
down 2.15E+05 5.24E+05 4.92E+05 2.63E+05 4.53E+05 3.47E+05 1.13E+05 1.80E+05
FALSE 1.76E+05 1.25E+05 2.37E+05 2.18E+05 2.51E+05 2.68E+05 3.17E+05 4.95E+05
down 9.92E+06 6.99E+06 1.07E+07 1.05E+07 1.87E+07 1.05E+07 5.80E+05 8.61E+05
FALSE 2.55E+04 2.22E+04 2.57E+04 1.47E+04 4.07E+04 3.93E+04 7.80E+04 5.69E+04
down 1.85E+05 9.66E+04 2.53E+05 5.85E+05 3.77E+05 4.97E+05 9.00E+00 9.00E+00
FALSE 3.40E+05 1.03E+05 2.40E+05 4.60E+05 4.77E+05 3.56E+05 5.35E+05 8.08E+05
down 2.99E+04 2.76E+04 3.07E+04 1.62E+04 6.93E+04 5.29E+04 9.00E+00 9.00E+00
up
3.14E+04 2.73E+04 2.36E+04 5.18E+04 3.80E+04 4.48E+04 2.01E+05 1.14E+05
FALSE
down 5.77E+05 6.43E+05 5.11E+05 7.02E+05 5.76E+05 5.11E+05 2.08E+05 3.32E+05

 
downdowndowndownupdown 1.44E+07 1.20E+07 1.98E+07 1.14E+07 1.36E+07 1.00E+07 1.71E+05 1.63E+05down 2.91E+04 2.47E+04 4.55E+04 4.76E+04 5.20E+04 5.30E+04 8.48E+03 2.46E+04down 1.30E+06 1.51E+06 1.29E+06 1.19E+06 1.11E+06 1.75E+06 2.13E+05 2.35E+05down 9.82E+05 9.03E+05 9.45E+05 1.20E+06 1.04E+06 1.09E+06 1.26E+05 1.40E+05up1.03E+05 7.07E+04 1.02E+05 1.42E+05 1.06E+05 1.24E+05 1.83E+05 3.05E+05downdowndowndowndowndowndownupdown 2.87E+07 2.31E+07 3.20E+07 2.58E+07 3.09E+07 2.13E+07 1.72E+05 1.45E+05down 2.04E+05 1.73E+05 1.98E+05 1.34E+05 1.24E+05 8.22E+04 9.00E+00 9.00E+00down 4.31E+05 2.95E+05 3.75E+05 1.82E+05 2.40E+05 1.35E+05 9.00E+00 9.00E+00down 1.68E+06 1.07E+06 2.03E+06 1.23E+06 1.33E+06 1.07E+06 9.00E+00 9.00E+00down 7.06E+04 9.70E+04 7.67E+04 8.66E+04 5.06E+04 9.99E+04 9.00E+00 9.00E+00down 6.81E+06 7.03E+06 9.61E+06 8.94E+06 8.28E+06 7.58E+06 9.00E+00 9.00E+00FALSE 1.34E+05 1.59E+05 1.32E+05 2.68E+05 8.19E+04 1.33E+05 3.05E+04 4.50E+04up2.94E+03 8.81E+02 2.77E+03 1.39E+03 2.07E+03 1.91E+03 5.56E+03 8.72E+03downdowndowndowndowndowndowndowndowndowndowndowndowndownupdown 4.55E+04 8.63E+03 4.58E+04 8.25E+04 4.85E+04 4.44E+04 9.00E+00 9.00E+00down 3.90E+03 6.10E+02 3.55E+03 8.99E+03 7.24E+03 3.06E+03 9.00E+00 9.00E+00FALSE 4.94E+05 5.86E+05 5.12E+05 2.66E+05 6.62E+05 4.20E+05 2.58E+05 3.44E+05down 1.48E+06 1.29E+06 1.61E+06 1.30E+06 1.71E+06 1.14E+06 4.13E+05 3.83E+05down 1.93E+06 1.59E+06 1.80E+06 1.10E+06 2.49E+06 1.19E+06 6.44E+05 9.84E+05down 3.05E+06 3.49E+06 3.33E+06 2.75E+06 5.86E+06 2.19E+06 1.51E+06 1.74E+06down 8.50E+04 7.00E+04 9.74E+04 1.73E+05 4.60E+04 9.20E+04 9.00E+00 9.00E+00down 2.69E+06 2.74E+06 2.65E+06 2.27E+06 2.79E+06 2.36E+06 3.17E+05 4.32E+05down 1.87E+04 1.41E+04 3.24E+04 5.00E+04 4.37E+04 4.85E+04 9.00E+00 9.00E+00down 1.89E+04 1.81E+04 2.35E+04 1.98E+04 1.81E+04 1.89E+04 1.78E+03 7.62E+03down 7.97E+04 1.04E+05 1.62E+05 9.48E+04 2.76E+05 2.73E+05 1.91E+04 1.82E+04down 5.20E+03 4.61E+03 4.16E+03 3.11E+03 5.65E+03 7.71E+03 9.00E+00 9.00E+00down 3.34E+04 2.17E+04 4.86E+04 1.37E+05 7.67E+04 9.20E+04 7.61E+03 9.40E+03down 6.35E+03 9.74E+03 6.64E+03 2.72E+03 8.65E+03 7.38E+03 9.00E+00 9.00E+00up1.42E+05 1.65E+05 1.57E+05 3.22E+04 1.40E+05 1.09E+05 4.98E+05 4.48E+05downdown 8.67E+04 6.84E+04 1.70E+05 1.05E+05 3.00E+05 2.27E+05 4.71E+04 4.00E+04
down
down
down
down
up
down 1.44E+07 1.20E+07 1.98E+07 1.14E+07 1.36E+07 1.00E+07 1.71E+05 1.63E+05
down 2.91E+04 2.47E+04 4.55E+04 4.76E+04 5.20E+04 5.30E+04 8.48E+03 2.46E+04
down 1.30E+06 1.51E+06 1.29E+06 1.19E+06 1.11E+06 1.75E+06 2.13E+05 2.35E+05
down 9.82E+05 9.03E+05 9.45E+05 1.20E+06 1.04E+06 1.09E+06 1.26E+05 1.40E+05
up
1.03E+05 7.07E+04 1.02E+05 1.42E+05 1.06E+05 1.24E+05 1.83E+05 3.05E+05
down
down
down
down
down
down
down
up
down 2.87E+07 2.31E+07 3.20E+07 2.58E+07 3.09E+07 2.13E+07 1.72E+05 1.45E+05
down 2.04E+05 1.73E+05 1.98E+05 1.34E+05 1.24E+05 8.22E+04 9.00E+00 9.00E+00
down 4.31E+05 2.95E+05 3.75E+05 1.82E+05 2.40E+05 1.35E+05 9.00E+00 9.00E+00
down 1.68E+06 1.07E+06 2.03E+06 1.23E+06 1.33E+06 1.07E+06 9.00E+00 9.00E+00
down 7.06E+04 9.70E+04 7.67E+04 8.66E+04 5.06E+04 9.99E+04 9.00E+00 9.00E+00
down 6.81E+06 7.03E+06 9.61E+06 8.94E+06 8.28E+06 7.58E+06 9.00E+00 9.00E+00
FALSE 1.34E+05 1.59E+05 1.32E+05 2.68E+05 8.19E+04 1.33E+05 3.05E+04 4.50E+04
up
2.94E+03 8.81E+02 2.77E+03 1.39E+03 2.07E+03 1.91E+03 5.56E+03 8.72E+03
down
down
down
down
down
down
down
down
down
down
down
down
down
down
up
down 4.55E+04 8.63E+03 4.58E+04 8.25E+04 4.85E+04 4.44E+04 9.00E+00 9.00E+00
down 3.90E+03 6.10E+02 3.55E+03 8.99E+03 7.24E+03 3.06E+03 9.00E+00 9.00E+00
FALSE 4.94E+05 5.86E+05 5.12E+05 2.66E+05 6.62E+05 4.20E+05 2.58E+05 3.44E+05
down 1.48E+06 1.29E+06 1.61E+06 1.30E+06 1.71E+06 1.14E+06 4.13E+05 3.83E+05
down 1.93E+06 1.59E+06 1.80E+06 1.10E+06 2.49E+06 1.19E+06 6.44E+05 9.84E+05
down 3.05E+06 3.49E+06 3.33E+06 2.75E+06 5.86E+06 2.19E+06 1.51E+06 1.74E+06
down 8.50E+04 7.00E+04 9.74E+04 1.73E+05 4.60E+04 9.20E+04 9.00E+00 9.00E+00
down 2.69E+06 2.74E+06 2.65E+06 2.27E+06 2.79E+06 2.36E+06 3.17E+05 4.32E+05
down 1.87E+04 1.41E+04 3.24E+04 5.00E+04 4.37E+04 4.85E+04 9.00E+00 9.00E+00
down 1.89E+04 1.81E+04 2.35E+04 1.98E+04 1.81E+04 1.89E+04 1.78E+03 7.62E+03
down 7.97E+04 1.04E+05 1.62E+05 9.48E+04 2.76E+05 2.73E+05 1.91E+04 1.82E+04
down 5.20E+03 4.61E+03 4.16E+03 3.11E+03 5.65E+03 7.71E+03 9.00E+00 9.00E+00
down 3.34E+04 2.17E+04 4.86E+04 1.37E+05 7.67E+04 9.20E+04 7.61E+03 9.40E+03
down 6.35E+03 9.74E+03 6.64E+03 2.72E+03 8.65E+03 7.38E+03 9.00E+00 9.00E+00
up
1.42E+05 1.65E+05 1.57E+05 3.22E+04 1.40E+05 1.09E+05 4.98E+05 4.48E+05
down
down 8.67E+04 6.84E+04 1.70E+05 1.05E+05 3.00E+05 2.27E+05 4.71E+04 4.00E+04

 
DYA3cpd_ID kegg_map4.36E+06 C01746 ko009601.77E+06 C01026 00260,ko0111.90E+04 C01987 00380,ko0111.81E+06 C00148 0,ko01100,k5.53E+07 C00183 00966,ko0092.82E+06----1.22E+04 C00097 00730,ko0071.06E+04 C02237 ko011001.53E+05 C00430 0,ko01100,k2.27E+07 C01157 0,ko01100,k3.80E+04 C00300 0,ko00330,k3.67E+06 C02378 ko011005.99E+07 C00123 0,ko01100,k4.50E+066.11E+07 C01933------6.34E+07 C00407 6,ko00970,k3.93E+06 C21096 --2.68E+04 C00152 00970,ko0111.79E+05 C00077 0,ko01100,k4.87E+05 C22040 ko020104.88E+05 C155613.75E+05 ------1.67E+05 C00568 00790,ko0114.93E+04 C00805 01100,ko0115.13E+06 C00860 01100,ko0112.38E+05 C10172----------1.00E+066.50E+05----3.04E+05 C215142.29E+05 --3.45E+06 C00064 0,ko00750,k2.85E+06 C00047 00970,ko0112.29E+05 C02614 00660,ko0117.44E+06 C006505.99E+06 C00073 0,ko01100,k8.61E+04 C02216 ----1.23E+05 C00121 0,ko01100,k1.41E+05 C00242 00230,ko0112.27E+05----2.89E+06 C00755 8,ko01100,k3.50E+04 C09847 ko011103.06E+05 C00196 ko011102.40E+05 C03087 00310,ko0118.34E+03 C19837--
DYA3
cpd_ID kegg_map
4.36E+06 C01746 ko00960
1.77E+06 C01026 00260,ko011
1.90E+04 C01987 00380,ko011
1.81E+06 C00148 0,ko01100,k
5.53E+07 C00183 00966,ko009
2.82E+06
--
--
1.22E+04 C00097 00730,ko007
1.06E+04 C02237 ko01100
1.53E+05 C00430 0,ko01100,k
2.27E+07 C01157 0,ko01100,k
3.80E+04 C00300 0,ko00330,k
3.67E+06 C02378 ko01100
5.99E+07 C00123 0,ko01100,k
4.50E+06
6.11E+07 C01933
--
--
--
6.34E+07 C00407 6,ko00970,k
3.93E+06 C21096 --
2.68E+04 C00152 00970,ko011
1.79E+05 C00077 0,ko01100,k
4.87E+05 C22040 ko02010
4.88E+05 C15561
3.75E+05 --
--
--
1.67E+05 C00568 00790,ko011
4.93E+04 C00805 01100,ko011
5.13E+06 C00860 01100,ko011
2.38E+05 C10172
--
--
--
--
--
1.00E+06
6.50E+05
--
--
3.04E+05 C21514
2.29E+05 --
3.45E+06 C00064 0,ko00750,k
2.85E+06 C00047 00970,ko011
2.29E+05 C02614 00660,ko011
7.44E+06 C00650
5.99E+06 C00073 0,ko01100,k
8.61E+04 C02216 --
--
1.23E+05 C00121 0,ko01100,k
1.41E+05 C00242 00230,ko011
2.27E+05
--
--
2.89E+06 C00755 8,ko01100,k
3.50E+04 C09847 ko01110
3.06E+05 C00196 ko01110
2.40E+05 C03087 00310,ko011
8.34E+03 C19837
--

 
3.36E+05 C03761--4.88E+04 C12621 00360,ko0112.57E+07 C00079 6,ko00970,k1.48E+07 C16614--1.09E+04 C03722 00410,ko0079.57E+04 C066722.22E+04 ------7.34E+04 C00314 00750,ko0117.93E+04 -- --7.50E+06 C00437 0,ko01110,k1.86E+05 -- --1.06E+05 C01042 00250,ko0111.65E+06 C00327 01100,ko0111.65E+05----6.68E+05 C00072 00480,ko0113.29E+04 C02670 00053,ko0111.76E+06 C04209--6.42E+05 C02504 01100,ko0115.70E+05 C05994 ko006206.29E+05 C04411 0,ko01110,k8.56E+04 C01197 0,ko01100,k8.34E+06 C00031 0,ko00520,k1.01E+07 C00137 2,ko01100,k7.97E+06 C00124 00052,ko0111.11E+07 C00159 2,ko00520,k1.05E+07 C05003--8.96E+04 C00590 00998,ko0113.52E+046.98E+04--------2.80E+07 C00082 0,ko00950,k2.36E+07 -- --1.02E+05 C00794 00052,ko0113.22E+04 C00392 1,ko01100,k9.88E+04 C01697 00052,ko0112.74E+05 C00847 00750,ko0114.08E+064.27E+064.03E+04 C021553.30E+04 --7.36E+03 C169874.66E+04 ----------------------4.07E+04 C178539.00E+00 C104771.47E+06 C01494 0,ko01100,k2.00E+04 C07481 2,ko01100,k9.98E+03----
3.36E+05 C03761
--
4.88E+04 C12621 00360,ko011
2.57E+07 C00079 6,ko00970,k
1.48E+07 C16614
--
1.09E+04 C03722 00410,ko007
9.57E+04 C06672
2.22E+04 --
--
--
7.34E+04 C00314 00750,ko011
7.93E+04 -- --
7.50E+06 C00437 0,ko01110,k
1.86E+05 -- --
1.06E+05 C01042 00250,ko011
1.65E+06 C00327 01100,ko011
1.65E+05
--
--
6.68E+05 C00072 00480,ko011
3.29E+04 C02670 00053,ko011
1.76E+06 C04209
--
6.42E+05 C02504 01100,ko011
5.70E+05 C05994 ko00620
6.29E+05 C04411 0,ko01110,k
8.56E+04 C01197 0,ko01100,k
8.34E+06 C00031 0,ko00520,k
1.01E+07 C00137 2,ko01100,k
7.97E+06 C00124 00052,ko011
1.11E+07 C00159 2,ko00520,k
1.05E+07 C05003
--
8.96E+04 C00590 00998,ko011
3.52E+04
6.98E+04
--
--
--
--
2.80E+07 C00082 0,ko00950,k
2.36E+07 -- --
1.02E+05 C00794 00052,ko011
3.22E+04 C00392 1,ko01100,k
9.88E+04 C01697 00052,ko011
2.74E+05 C00847 00750,ko011
4.08E+06
4.27E+06
4.03E+04 C02155
3.30E+04 --
7.36E+03 C16987
4.66E+04 --
--
--
--
--
--
--
--
--
--
--
4.07E+04 C17853
9.00E+00 C10477
1.47E+06 C01494 0,ko01100,k
2.00E+04 C07481 2,ko01100,k
9.98E+03
--
--

 
2.70E+05 C03626--1.52E+07 C00078 6,ko00970,k1.82E+05 C05944 ko007703.48E+03----3.60E+04 C00672 0,ko00240,k3.01E+041.76E+045.73E+04--------------9.00E+00 C220077.46E+03 C00482 0,ko01100,k3.20E+059.06E+044.87E+045.13E+04------------------2.42E+04 C035928.19E+04 C00214 00240,ko0115.18E+05 C02961 --3.98E+05 C00475 0,ko01100,k8.29E+04 C00299 0,ko01100,k6.02E+04 C16908--------1.12E+053.77E+041.18E+05------6.92E+03 C00669 00480,ko0113.15E+06 -- --1.50E+05 C00559 0,ko01100,k1.35E+04 C05512 0,ko01100,k4.08E+05 C10497 00330,ko0112.52E+05 C00330 0,ko01100,k1.18E+07 C00212 0,ko01100,k1.14E+076.47E+043.47E+049.90E+043.52E+064.18E+044.47E+04------------------------------1.21E+05 C084321.92E+06 C00387 0,ko01100,k8.93E+04 C13846 --5.03E+04 C01762 2,ko01100,k9.00E+006.26E+04--------1.14E+05 C16342 ko005925.66E+04 C16346 ko005924.33E+03 C14766 ko00591
2.70E+05 C03626
--
1.52E+07 C00078 6,ko00970,k
1.82E+05 C05944 ko00770
3.48E+03
--
--
3.60E+04 C00672 0,ko00240,k
3.01E+04
1.76E+04
5.73E+04
--
--
--
--
--
--
--
9.00E+00 C22007
7.46E+03 C00482 0,ko01100,k
3.20E+05
9.06E+04
4.87E+04
5.13E+04
--
--
--
--
--
--
--
--
--
2.42E+04 C03592
8.19E+04 C00214 00240,ko011
5.18E+05 C02961 --
3.98E+05 C00475 0,ko01100,k
8.29E+04 C00299 0,ko01100,k
6.02E+04 C16908
--
--
--
--
1.12E+05
3.77E+04
1.18E+05
--
--
--
6.92E+03 C00669 00480,ko011
3.15E+06 -- --
1.50E+05 C00559 0,ko01100,k
1.35E+04 C05512 0,ko01100,k
4.08E+05 C10497 00330,ko011
2.52E+05 C00330 0,ko01100,k
1.18E+07 C00212 0,ko01100,k
1.14E+07
6.47E+04
3.47E+04
9.90E+04
3.52E+06
4.18E+04
4.47E+04
--
--
--
--
--
--
--
--
--
--
--
--
--
--
--
1.21E+05 C08432
1.92E+06 C00387 0,ko01100,k
8.93E+04 C13846 --
5.03E+04 C01762 2,ko01100,k
9.00E+00
6.26E+04
--
--
--
--
1.14E+05 C16342 ko00592
5.66E+04 C16346 ko00592
4.33E+03 C14766 ko00591

 
1.07E+04 C16316 ko005926.98E+04 -- --6.44E+06 C00170 0,ko00908,k4.44E+04 C206743.78E+03 --9.44E+04 C08365------------------1.18E+051.53E+06----1.68E+04 C101053.50E+054.04E+04----3.63E+04 C053241.74E+05 C16321 00592,ko0111.16E+05 -- --3.69E+03 C21923 00592,ko0112.03E+04 C16526 ko010403.40E+042.91E+049.00E+001.08E+05----------------2.45E+04 C14827 00591,ko0116.06E+04 C07354 ko005913.37E+06 C04717 00591,ko0111.11E+054.05E+04--------7.24E+04 C14829 ko005918.85E+031.68E+071.63E+075.32E+041.07E+051.71E+071.08E+04----------------------------4.33E+05 C12144 00600,ko0113.05E+03 -- --1.53E+04 C02906 00941,ko0111.07E+04 -- --1.27E+04 C18699 ko040757.01E+04 C00105 00240,ko0116.31E+056.72E+051.01E+061.72E+067.84E+05 C067391.06E+06 C04415----------------------9.22E+06--
1.07E+04 C16316 ko00592
6.98E+04 -- --
6.44E+06 C00170 0,ko00908,k
4.44E+04 C20674
3.78E+03 --
9.44E+04 C08365
--
--
--
--
--
--
--
--
--
1.18E+05
1.53E+06
--
--
1.68E+04 C10105
3.50E+05
4.04E+04
--
--
3.63E+04 C05324
1.74E+05 C16321 00592,ko011
1.16E+05 -- --
3.69E+03 C21923 00592,ko011
2.03E+04 C16526 ko01040
3.40E+04
2.91E+04
9.00E+00
1.08E+05
--
--
--
--
--
--
--
--
2.45E+04 C14827 00591,ko011
6.06E+04 C07354 ko00591
3.37E+06 C04717 00591,ko011
1.11E+05
4.05E+04
--
--
--
--
7.24E+04 C14829 ko00591
8.85E+03
1.68E+07
1.63E+07
5.32E+04
1.07E+05
1.71E+07
1.08E+04
--
--
--
--
--
--
--
--
--
--
--
--
--
--
4.33E+05 C12144 00600,ko011
3.05E+03 -- --
1.53E+04 C02906 00941,ko011
1.07E+04 -- --
1.27E+04 C18699 ko04075
7.01E+04 C00105 00240,ko011
6.31E+05
6.72E+05
1.01E+06
1.72E+06
7.84E+05 C06739
1.06E+06 C04415
--
--
--
--
--
--
--
--
--
--
--
9.22E+06
--

 
1.80E+05 C106501.70E+04 C00575 00230,ko0112.59E+04 -- --4.34E+06 C06196 ko00230--9.00E+005.21E+039.00E+001.31E+061.35E+061.25E+04------------------------1.03E+06 C12208 00941,ko0094.13E+047.75E+03 C09264------9.40E+04 C02887 ko009409.00E+00 -- --8.00E+03 C08281 00073,ko0104.03E+059.00E+002.63E+05------------3.25E+05 C01235 00052,ko0113.33E+05 C00761 ko009409.00E+003.49E+03 C101012.11E+051.10E+049.74E+03------------------2.40E+05 C00942 00230,ko0113.35E+049.32E+04 C171474.81E+04 ----------1.54E+04 C10882 ko011106.15E+031.38E+041.28E+052.69E+03 C178552.90E+041.02E+061.34E+05 C025725.99E+066.85E+046.61E+04 C107259.97E+036.65E+03------------------------------------------------4.04E+05 C029199.00E+00 --9.00E+00 C10561
1.80E+05 C10650
1.70E+04 C00575 00230,ko011
2.59E+04 -- --
4.34E+06 C06196 ko00230
--
9.00E+00
5.21E+03
9.00E+00
1.31E+06
1.35E+06
1.25E+04
--
--
--
--
--
--
--
--
--
--
--
--
1.03E+06 C12208 00941,ko009
4.13E+04
7.75E+03 C09264
--
--
--
9.40E+04 C02887 ko00940
9.00E+00 -- --
8.00E+03 C08281 00073,ko010
4.03E+05
9.00E+00
2.63E+05
--
--
--
--
--
--
3.25E+05 C01235 00052,ko011
3.33E+05 C00761 ko00940
9.00E+00
3.49E+03 C10101
2.11E+05
1.10E+04
9.74E+03
--
--
--
--
--
--
--
--
--
2.40E+05 C00942 00230,ko011
3.35E+04
9.32E+04 C17147
4.81E+04 --
--
--
--
--
1.54E+04 C10882 ko01110
6.15E+03
1.38E+04
1.28E+05
2.69E+03 C17855
2.90E+04
1.02E+06
1.34E+05 C02572
5.99E+06
6.85E+04
6.61E+04 C10725
9.97E+03
6.65E+03
--
--
--
--
--
--
--
--
--
--
--
--
--
--
--
--
--
--
--
--
--
--
--
--
4.04E+05 C02919
9.00E+00 --
9.00E+00 C10561

 
8.11E+031.50E+052.97E+059.00E+008.86E+042.56E+05----------------------------------------3.84E+03 C101125.14E+053.82E+056.24E+029.00E+001.34E+061.71E+042.12E+04--------------4.88E+04 C00008 00230,ko0099.60E+04 -- --6.76E+04 C16911 ko009441.54E+04 C17564----------------------1.92E+041.74E+048.45E+059.00E+001.77E+051.84E+057.99E+031.84E+041.88E+048.41E+04--------------------6.39E+04 C01750 ko009448.36E+04 C03951 ko009441.95E+051.29E+05--------1.53E+05 C12249 00944,ko0111.48E+043.32E+049.00E+002.55E+046.04E+066.25E+051.53E+056.70E+04 C097319.18E+049.00E+00--------------------------------------------9.00E+00 C105335.86E+049.00E+00----
8.11E+03
1.50E+05
2.97E+05
9.00E+00
8.86E+04
2.56E+05
--
--
--
--
--
--
--
--
--
--
--
--
--
--
--
--
--
--
--
--
3.84E+03 C10112
5.14E+05
3.82E+05
6.24E+02
9.00E+00
1.34E+06
1.71E+04
2.12E+04
--
--
--
--
--
--
--
4.88E+04 C00008 00230,ko009
9.60E+04 -- --
6.76E+04 C16911 ko00944
1.54E+04 C17564
--
--
--
--
--
--
--
--
--
--
--
1.92E+04
1.74E+04
8.45E+05
9.00E+00
1.77E+05
1.84E+05
7.99E+03
1.84E+04
1.88E+04
8.41E+04
--
--
--
--
--
--
--
--
--
--
6.39E+04 C01750 ko00944
8.36E+04 C03951 ko00944
1.95E+05
1.29E+05
--
--
--
--
1.53E+05 C12249 00944,ko011
1.48E+04
3.32E+04
9.00E+00
2.55E+04
6.04E+06
6.25E+05
1.53E+05
6.70E+04 C09731
9.18E+04
9.00E+00
--
--
--
--
--
--
--
--
--
--
--
--
--
--
--
--
--
--
--
--
--
--
9.00E+00 C10533
5.86E+04
9.00E+00
--
--

 
3.36E+05 C05623 4,ko01100,k2.16E+052.03E+051.95E+048.15E+047.17E+043.77E+042.43E+037.14E+04------------------------------------------------2.50E+05 C169122.56E+055.97E+048.11E+042.30E+058.19E+04----------1.72E+05 C169396.56E+04 --1.42E+06 C00234 00970,ko0115.30E+05 C10437--------------------------------------------------------5.61E+042.03E+069.00E+003.10E+041.80E+051.90E+059.00E+001.48E+051.63E+051.35E+051.67E+052.60E+055.84E+041.17E+055.90E+058.16E+042.47E+031.10E+026.98E+039.06E+031.39E+058.76E+049.00E+002.54E+049.00E+004.82E+032.19E+07------------------------------------------------------
3.36E+05 C05623 4,ko01100,k
2.16E+05
2.03E+05
1.95E+04
8.15E+04
7.17E+04
3.77E+04
2.43E+03
7.14E+04
--
--
--
--
--
--
--
--
--
--
--
--
--
--
--
--
--
--
--
--
--
--
--
--
2.50E+05 C16912
2.56E+05
5.97E+04
8.11E+04
2.30E+05
8.19E+04
--
--
--
--
--
1.72E+05 C16939
6.56E+04 --
1.42E+06 C00234 00970,ko011
5.30E+05 C10437
--
--
--
--
--
--
--
--
--
--
--
--
--
--
--
--
--
--
--
--
--
--
--
--
--
--
--
--
5.61E+04
2.03E+06
9.00E+00
3.10E+04
1.80E+05
1.90E+05
9.00E+00
1.48E+05
1.63E+05
1.35E+05
1.67E+05
2.60E+05
5.84E+04
1.17E+05
5.90E+05
8.16E+04
2.47E+03
1.10E+02
6.98E+03
9.06E+03
1.39E+05
8.76E+04
9.00E+00
2.54E+04
9.00E+00
4.82E+03
2.19E+07
--
--
--
--
--
--
--
--
--
--
--
--
--
--
--
--
--
--
--
--
--
--
--
--
--
--
--

 
9.69E+055.91E+041.09E+06 C08243----------9.78E+03 C05404 00052,ko0111.53E+06 C00492 2,ko01100,k4.11E+044.51E+042.62E+041.89E+044.97E+047.27E+034.44E+053.86E+051.13E+079.33E+066.52E+041.21E+059.00E+00--------------------------------------------------------------------------------------------------------1.27E+05 C175299.00E+001.18E+062.47E+051.25E+051.68E+051.69E+051.23E+056.00E+053.69E+041.42E+049.00E+009.00E+002.96E+031.07E+052.95E+047.22E+048.06E+041.89E+042.07E+052.18E+045.58E+044.52E+045.92E+055.27E+053.53E+04--------------------------------------------------8.85E+06 C20490 ko009427.15E+04 -- --
9.69E+05
5.91E+04
1.09E+06 C08243
--
--
--
--
--
9.78E+03 C05404 00052,ko011
1.53E+06 C00492 2,ko01100,k
4.11E+04
4.51E+04
2.62E+04
1.89E+04
4.97E+04
7.27E+03
4.44E+05
3.86E+05
1.13E+07
9.33E+06
6.52E+04
1.21E+05
9.00E+00
--
--
--
--
--
--
--
--
--
--
--
--
--
--
--
--
--
--
--
--
--
--
--
--
--
--
--
--
--
--
--
--
--
--
--
--
--
--
--
--
--
--
--
--
--
--
--
--
--
--
--
--
1.27E+05 C17529
9.00E+00
1.18E+06
2.47E+05
1.25E+05
1.68E+05
1.69E+05
1.23E+05
6.00E+05
3.69E+04
1.42E+04
9.00E+00
9.00E+00
2.96E+03
1.07E+05
2.95E+04
7.22E+04
8.06E+04
1.89E+04
2.07E+05
2.18E+04
5.58E+04
4.52E+04
5.92E+05
5.27E+05
3.53E+04
--
--
--
--
--
--
--
--
--
--
--
--
--
--
--
--
--
--
--
--
--
--
--
--
--
8.85E+06 C20490 ko00942
7.15E+04 -- --

 
4.16E+05 C17563----------1.15E+069.46E+051.10E+063.63E+04--------9.69E+04 C09806 ko009411.07E+06 -- --3.23E+04 C16306 ko009423.18E+041.72E+045.49E+039.00E+005.23E+043.20E+059.00E+003.66E+05--------------------------------3.27E+05 C12667 ko009449.00E+002.53E+042.55E+052.61E+052.25E+059.00E+004.03E+039.00E+009.00E+002.19E+059.03E+031.56E+041.03E+049.00E+009.64E+046.91E+049.00E+005.64E+041.45E+059.00E+001.61E+056.24E+051.60E+062.65E+049.00E+001.20E+069.00E+001.47E+05------------------------------------------------------------------------------------------------------------------3.32E+05 C20779
4.16E+05 C17563
--
--
--
--
--
1.15E+06
9.46E+05
1.10E+06
3.63E+04
--
--
--
--
9.69E+04 C09806 ko00941
1.07E+06 -- --
3.23E+04 C16306 ko00942
3.18E+04
1.72E+04
5.49E+03
9.00E+00
5.23E+04
3.20E+05
9.00E+00
3.66E+05
--
--
--
--
--
--
--
--
--
--
--
--
--
--
--
--
3.27E+05 C12667 ko00944
9.00E+00
2.53E+04
2.55E+05
2.61E+05
2.25E+05
9.00E+00
4.03E+03
9.00E+00
9.00E+00
2.19E+05
9.03E+03
1.56E+04
1.03E+04
9.00E+00
9.64E+04
6.91E+04
9.00E+00
5.64E+04
1.45E+05
9.00E+00
1.61E+05
6.24E+05
1.60E+06
2.65E+04
9.00E+00
1.20E+06
9.00E+00
1.47E+05
--
--
--
--
--
--
--
--
--
--
--
--
--
--
--
--
--
--
--
--
--
--
--
--
--
--
--
--
--
--
--
--
--
--
--
--
--
--
--
--
--
--
--
--
--
--
--
--
--
--
--
--
--
--
--
--
--
3.32E+05 C20779

 
7.94E+041.63E+04--------------------------------------------------------------5.49E+05 C089464.63E+05 --4.15E+05 C089458.26E+049.00E+009.00E+009.00E+009.00E+009.00E+001.30E+051.06E+049.00E+009.00E+001.46E+05----------------------4.78E+05 C089614.88E+05 C207256.07E+05 C207369.00E+005.11E+059.00E+002.37E+033.07E+049.00E+003.57E+039.00E+003.59E+053.78E+04--------------------
7.94E+04
1.63E+04
--
--
--
--
--
--
--
--
--
--
--
--
--
--
--
--
--
--
--
--
--
--
--
--
--
--
--
--
--
--
--
5.49E+05 C08946
4.63E+05 --
4.15E+05 C08945
8.26E+04
9.00E+00
9.00E+00
9.00E+00
9.00E+00
9.00E+00
1.30E+05
1.06E+04
9.00E+00
9.00E+00
1.46E+05
--
--
--
--
--
--
--
--
--
--
--
4.78E+05 C08961
4.88E+05 C20725
6.07E+05 C20736
9.00E+00
5.11E+05
9.00E+00
2.37E+03
3.07E+04
9.00E+00
3.57E+03
9.00E+00
3.59E+05
3.78E+04
--
--
--
--
--
--
--
--
--
--
