# Supplementary material for: Metabolome and transcriptome analyses identify the characteristics and expression of related saponins of the three genealogical plants of bead ginseng
Source: PeerJ. 2023 Sep 1;11:e16034. doi: 10.7717/peerj.16034 (PMC10476608; doi:10.7717/peerj.16034)
Supplement: Supplemental Information 12 [file peerj-11-16034-s012.xlsx]

## Sheet: Sheet1
Index	Q1 (Da)	Q3 (Da)	Molecular Weight (Da)	Formula	Ionization model	Compounds	Class I	Class II	CAS	Level	YYA1	YYA2	YYA3	XLA1	XLA2	XLA3	DYA1	DYA2	DYA3	mix01	mix02	mix03	cpd_ID	kegg_map
pmb0782	86.1	69.2	85.089	C5H11N	[M+H]+	Piperidine	Alkaloids	Alkaloids	110-89-4	3	1531700	2060000	1495000	3118600	1383100	1712600	5251600	5064500	4362500	2552700	2672000	2670500	C01746	ko00960
pme3017	104.07	58	103.063	C4H9NO2	[M+H]+	2-Aminoisobutyric acid	Organic acids	Organic acids	62-57-7	3	4637800	3639300	4418500	5226200	4173800	4822600	4789500	5501000	5469100	4279100	4385500	4507500	C03665	--
MWSmce585	104.07	59.01	103.063	C4H9NO2	[M+H]+	Methyl 3-aminopropanoate	Amino acids and derivatives	Amino acids and derivatives	4138-35-6	3	4167000	3163600	3997000	4554900	3889100	4317700	4445100	5172800	5117600	3883000	4114700	4265800	--	--
pme3033	104.07	86	103.063	C4H9NO2	[M+H]+	N,N-Dimethylglycine	Amino acids and derivatives	Amino acids and derivatives	1118-68-9	1	1444200	4011100	2102400	928280	1175900	902200	880770	1002400	1769800	1472000	1448300	1445800	C01026	ko00260,ko01100
pmb0484	104.1	60.1	103.091	C5H13NO	[M+H]+	Choline	Alkaloids	Alkaloids	62-49-7	3	36636000	29394000	35538000	41574000	32905000	38396000	39164000	44663000	44411000	35375000	36038000	38881000	C00114	ko00260,ko00564,ko01100,ko02010
ML10172161	103	59.01	104.011	C3H4O4	[M-H]-	Hydroxypyruvic acid	Organic acids	Organic acids	1113-60-6	3	266890	149430	316850	307840	323550	260830	359250	455810	373210	301150	287110	312630	C00168	ko00260,ko00630,ko01100,ko01110,ko01200
Lmbn000193	103	59.01	104.011	C3H4O4	[M-H]-	Tartronate semialdehyde	Organic acids	Organic acids	2480-77-5	3	258080	178450	321400	286000	292750	240440	356980	463190	322940	271480	292260	287730	C01146	ko00053,ko00630,ko01100
mws0576	103.04	59.1	104.047	C4H8O3	[M-H]-	3-Hydroxybutyric acid	Organic acids	Organic acids	300-85-6	3	2716100	1838100	2905000	2634900	2924000	2510500	3117900	3931400	3101300	2938100	2981100	2793200	C01089	ko00072,ko00650,ko01100
pme0010	106	60	105.043	C3H7NO3	[M+H]+	L-Serine	Amino acids and derivatives	Amino acids and derivatives	56-45-1	3	355200	450580	389480	460490	406840	437220	475320	516440	863330	477780	476850	434030	C00065	ko00260,ko00261,ko00270,ko00460,ko00600,ko00630,ko00920,ko00970,ko01100,ko01110,ko01200,ko01230,ko02010
pme2433	106.09	88	105.079	C4H11NO2	[M+H]+	Diethanolamine	Alkaloids	Alkaloids	111-42-2	3	34854	46828	32714	37760	40267	28375	30260	30462	70138	41038	32590	30049	C06772	ko00564
MWS2076	110.06	65.04	109.053	C6H7NO	[M+H]+	2-Aminophenol	Alkaloids	Alkaloids	95-55-6	3	10976	8420.1	15598	25201	43361	37741	19064	23174	19013	25183	24547	25357	C01987	ko00380,ko01100
mws0255	112.05	95	111.043	C4H5N3O	[M+H]+	Cytosine	Nucleotides and derivatives	Nucleotides and derivatives	71-30-7	1	258140	523830	423930	190370	359540	273630	354640	278080	184070	319510	326740	291460	C00380	ko00240,ko01100
MWS5173	112.05	70.03	111.043	C4H5N3O	[M+H]+	Isocytosine	Nucleotides and derivatives	Nucleotides and derivatives	108-53-2	3	288350	101330	215070	200840	113380	180890	199410	291880	178940	188860	201890	226940	--	--
pme0006	116.07	70.1	115.063	C5H9NO2	[M+H]+	L-Proline	Amino acids and derivatives	Amino acids and derivatives	147-85-3	1	5659600	6571900	5943600	3357500	2550200	2374900	2823100	1560200	1805400	3682800	3799700	3062800	C00148	ko00330,ko00332,ko00970,ko01100,ko01110,ko01230,ko02010
mws0376	115	71	116.011	C4H4O4	[M-H]-	Fumaric acid	Organic acids	Organic acids	110-17-8	2	205470	318190	308900	227620	202410	225560	206250	188700	206720	236360	258440	244120	C00122	ko00020,ko00190,ko00220,ko00250,ko00350,ko00360,ko00620,ko00650,ko00760,ko01100,ko01110,ko01200
mws0256	118.09	72.1	117.079	C5H11NO2	[M+H]+	L-Valine	Amino acids and derivatives	Amino acids and derivatives	72-18-4	1	22807000	28039000	25126000	44296000	21489000	23565000	54770000	51309000	55310000	37017000	36758000	33195000	C00183	ko00280,ko00290,ko00311,ko00460,ko00770,ko00966,ko00970,ko01100,ko01110,ko01210,ko01230,ko02010
mws0191	118.09	59	117.079	C5H11NO2	[M+H]+	Betaine	Alkaloids	Alkaloids	107-43-7	3	1743100	1445200	1645600	2413200	2331500	2510500	1490400	1547100	1925400	1678700	1949400	1924600	C00719	ko00260,ko01100,ko02010
mws0192	117.02	73	118.027	C4H6O4	[M-H]-	Succinic acid	Organic acids	Organic acids	110-15-6	1	15874000	17270000	17734000	23638000	17800000	18679000	8411300	13289000	14849000	15710000	17042000	16716000	C00042	ko00020,ko00190,ko00250,ko00310,ko00350,ko00360,ko00620,ko00630,ko00640,ko00650,ko00760,ko00920,ko01100,ko01110,ko01200
mws0470	117.02	73	118.027	C4H6O4	[M-H]-	Methylmalonic acid	Organic acids	Organic acids	516-05-2	1	16188000	17587000	18682000	24394000	18546000	20186000	8838700	13150000	14741000	16431000	17140000	17578000	C02170	ko00240,ko00280,ko00640,ko01100
mws0147	117.06	59	118.063	C5H10O3	[M-H]-	β-Hydroxyisovaleric acid	Organic acids	Organic acids	625-08-1	3	251480	251680	239680	220480	141190	238820	147130	116120	144510	180300	207200	288490	C20827	ko00280,ko01100
mws0230	120.07	74	119.058	C4H9NO3	[M+H]+	L-Threonine	Amino acids and derivatives	Amino acids and derivatives	72-19-5	3	342000	774960	441110	577730	372280	397270	538950	565480	787630	573220	590800	422870	C00188	ko00260,ko00261,ko00290,ko00860,ko00970,ko01100,ko01110,ko01230,ko02010
pmp001287	120.08	103.05	119.073	C8H9N	[M+H]+	N-Benzylmethylene isomethylamine	Alkaloids	Alkaloids	-	1	759570	1217100	781910	1900300	1175200	1334900	1829100	2025800	2824500	1371100	1433600	1515800	--	--
MWS5147	119.02	59.01	120.025	C4H8O2S	[M-H]-	3-(Methylthio)Propionic Acid	Organic acids	Organic acids	646-01-5	3	3901600	4326300	4355400	5293100	4814100	3763900	4522100	4320700	4032800	4785900	3169100	4279600	C08276	ko00270,ko00920,ko01100
pma0134	121.04	93.06	120.042	C4H8O4	[M+H]+	D-(-)-Threose	Others	Saccharides and Alcohols	95-43-2	3	34442	23163	53512	70007	67682	76724	35984	60053	36228	49433	43158	37044	C06463	--
pme0195	120.02	62	121.02	C3H7NO2S	[M-H]-	L-Cysteine	Amino acids and derivatives	Amino acids and derivatives	52-90-4	3	44021	37791	15817	28205	21788	13862	11081	8562.9	12224	47277	49094	26202	C00097	ko00260,ko00270,ko00311,ko00332,ko00430,ko00460,ko00480,ko00730,ko00770,ko00920,ko00970,ko01100,ko01110,ko01200,ko01230,ko04122
mws0491	122.1	105	121.089	C8H11N	[M+H]+	Phenethylamine	Alkaloids	Alkaloids	64-04-0	3	79622	36916	139700	59650	46962	172500	63673	118100	64752	101560	80910	86955	C05332	ko00360,ko01100
mws0628	121.03	92	122.037	C7H6O2	[M-H]-	4-Hydroxybenzaldehyde	Phenolic acids	Phenolic acids	123-08-0	3	175930	109640	172930	322820	176230	313600	165710	229780	208280	170570	208950	237720	C00633	ko01100
mws0133	123.06	80.05	122.048	C6H6N2O	[M+H]+	Nicotinamide	Others	Vitamin	98-92-0	1	1155700	1006900	1142400	1402900	908640	1136700	931110	1896500	1220300	1144600	1135900	1196400	C00153	ko00760,ko01100
pme0490	124.04	78	123.032	C6H5NO2	[M+H]+	Nicotinic acid (Vitamin B3)	Others	Vitamin	59-67-6	3	77299	93844	53261	137810	50871	100630	59251	127680	128240	85796	83242	108320	C00253	ko00760,ko00960,ko01100,ko01110
pme1216	122.03	78	123.032	C6H5NO2	[M-H]-	2-Picolinic acid	Organic acids	Organic acids	98-98-6	3	74109	64652	47710	116470	43407	101120	55018	121350	135510	72622	74499	85109	C10164	ko00380,ko01100
Lmbp000668	124.04	78.03	123.032	C6H5NO2	[M+H]+	Isonicotinic acid	Organic acids	Organic acids	55-22-1	3	84960	99166	65492	162410	45530	108280	67363	132450	135090	87406	83670	89608	C07446	--
pmb0812	127.1	81.2	126.043	C5H6N2O2	[M+H]+	Imidazole-4-Acetic Acid	Alkaloids	Plumerane	645-65-8	3	119230	180530	159970	122130	260210	228270	160300	193380	117560	181870	181290	141920	C02835	ko00340,ko01100
mws0263	128.04	82.03	129.043	C5H7NO3	[M-H]-	5-Oxo-L-Proline	Amino acids and derivatives	Amino acids and derivatives	98-79-3	3	12623	5116.7	18089	7497.4	7028.8	7006.7	11890	11431	12529	7637.6	9845.9	10170	C01879	ko00480,ko01100
MWS0813	128.04	82.03	129.043	C5H7NO3	[M-H]-	5-Oxoproline	Amino acids and derivatives	Amino acids and derivatives	149-87-1	3	16136	3312.3	25793	9438.8	3027.9	3349.8	10006	13620	10631	9361.9	16214	7818.5	C02237	ko01100
MWS0811	130.09	84.08	129.079	C6H11NO2	[M+H]+	L-Pipecolic Acid	Organic acids	Organic acids	3105-95-1	2	3348800	1638100	4165500	6852500	2423300	4789000	5883000	4376500	4101400	4391800	4167000	3987000	C00408	ko00310,ko00960,ko01100,ko01110
ML10181668	130.09	84.08	129.079	C6H11NO2	[M+H]+	Cycloleucine	Amino acids and derivatives	Amino acids and derivatives	52-52-8	2	4938700	3372800	5607000	8122400	3377400	5443100	6442000	5101600	5161600	5826300	5821200	4652500	C03969	--
Zmdp000376	130.09	84.08	129.09	C5H11N3O	[M+H]+	4-Guanidinobutanal	Others	Others	-	1	5481500	3526100	6627500	8710100	3438500	5379800	6604600	4975900	5302300	6004000	5923000	4880100	--	--
Zmgn000217	129.02	85.03	130.027	C5H6O4	[M-H]-	Methylenesuccinic acid	Organic acids	Organic acids	97-65-4	3	108220	126640	130610	68256	60114	60325	77120	84808	124360	102000	99361	83462	C00490	ko00660,ko01100
pma3649	132.1	86.1	131.058	C5H9NO3	[M+H]+	5-Aminolevulinate	Alkaloids	Alkaloids	106-60-5	3	36245	68641	40776	106650	39183	45363	174660	146010	153300	88202	94353	63250	C00430	ko00260,ko00860,ko01100,ko01110,ko02010
mws0216	132.07	86	131.058	C5H9NO3	[M+H]+	Trans-4-Hydroxy-L-proline	Amino acids and derivatives	Amino acids and derivatives	51-35-4	3	6942900	9971400	7190800	13576000	6286100	7154500	25212000	24964000	22680000	13648000	12934000	13881000	C01157	ko00330,ko01100,ko02010
ML10197929	130.09	88.04	131.069	C4H9N3O2	[M-H]-	Creatine	Organic acids	Organic acids	57-00-1	3	13374	4710.8	10728	14699	8446	7687.7	36226	56762	38010	15999	15201	14035	C00300	ko00260,ko00330,ko01100
pme0274	132.1	69	131.095	C6H13NO2	[M+H]+	6-Aminocaproic acid	Organic acids	Organic acids	60-32-2	1	1216300	1791500	1309400	2820000	1105800	1308400	4537000	4432600	3667700	2428400	2409500	2328300	C02378	ko01100
mws0227	132.1	86.2	131.095	C6H13NO2	[M+H]+	L-Leucine	Amino acids and derivatives	Amino acids and derivatives	61-90-5	1	21511000	26997000	21619000	36124000	19772000	24178000	67117000	64177000	59925000	36675000	38366000	38454000	C00123	ko00280,ko00290,ko00966,ko00970,ko01100,ko01110,ko01210,ko01230,ko02010
pmp001198	132.1	57.1	131.095	C6H13NO2	[M+H]+	6-Deoxyfagomine	Alkaloids	Piperidine alkaloids	197449-09-5	1	1766100	2340500	1715400	3329400	1518100	1865600	5479400	5436100	4498900	3058500	2969700	3179800	--	--
mws1587	132.1	86	131.095	C6H13NO2	[M+H]+	L-Norleucine	Amino acids and derivatives	Amino acids and derivatives	327-57-1	1	22072000	28103000	22368000	36765000	20293000	23721000	67507000	64327000	61126000	37172000	39351000	38564000	C01933	--
mws0258	132.1	86	131.095	C6H13NO2	[M+H]+	L-Isoleucine	Amino acids and derivatives	Amino acids and derivatives	73-32-5	1	22361000	27721000	22675000	37206000	20657000	23984000	68824000	66795000	63426000	37438000	40164000	39869000	C00407	ko00280,ko00290,ko00460,ko00960,ko00966,ko00970,ko01100,ko01110,ko01210,ko01230,ko02010
pme2679	132	86	131.095	C6H13NO2	[M+H]+	L-Allo-isoleucine	Amino acids and derivatives	Amino acids and derivatives	1509-34-8	1	1276900	1720700	1224100	2457600	1148400	1249200	4450300	4453100	3933200	2422200	2379900	2545600	C21096	--
Lmmn002164	131.03	87.05	132.042	C5H8O4	[M-H]-	Monomethyl succinate	Organic acids	Organic acids	3878-55-5	1	265340	301860	307630	448430	329940	528840	186340	246040	450330	323770	295010	319450	--	--
mws0473	131.03	87.05	132.042	C5H8O4	[M-H]-	2-Methylsuccinic acid	Organic acids	Organic acids	498-21-5	1	2938700	3328500	3020600	4630800	3316400	5617300	1790700	2472800	4679800	3249200	3430000	3424600	--	--
Lmbn001288	131.03	87.04	132.042	C5H8O4	[M-H]-	2-Hydroxy-2-methyl-3-oxobutanoic acid	Organic acids	Organic acids	71698-08-3	1	329250	351190	312980	492700	350780	583990	227090	269720	479700	380050	377690	386700	C06010	ko00290,ko00650,ko00660,ko00770,ko01100,ko01110,ko01210,ko01230
Lmmn000806	131.03	87.05	132.042	C5H8O4	[M-H]-	Dimethylmalonic acid	Organic acids	Organic acids	595-46-0	1	320370	341040	337330	507880	365490	647400	205240	240290	505820	376500	375990	368440	--	--
Lmgn000160	131.05	70.03	132.053	C4H8N2O3	[M-H]-	3-Ureidopropionic Acid	Organic acids	Organic acids	462-88-4	3	29853	11747	30470	31202	16108	61917	26871	21133	30384	26281	33146	30889	C02642	ko00240,ko00410,ko00770,ko01100
mws0001	133.06	74	132.054	C4H8N2O3	[M+H]+	L-Asparagine	Amino acids and derivatives	Amino acids and derivatives	70-47-3	3	24342	19725	24349	31967	32758	88962	15029	10895	26823	19296	27881	20620	C00152	ko00250,ko00460,ko00970,ko01100,ko01110,ko01230
mws0972	131.07	85	132.079	C6H12O3	[M-H]-	6-Hydroxyhexanoic acid	Organic acids	Organic acids	1191-25-9	3	53171	18443	17013	39115	33654	40536	20568	46260	28034	27273	32497	31531	C06103	--
pme2527	133	116	132.09	C5H12N2O2	[M+H]+	L-Ornithine	Amino acids and derivatives	Amino acids and derivatives	70-26-8	3	139910	80589	144560	46481	30899	39932	361730	204990	178500	127580	122460	128190	C00077	ko00220,ko00330,ko00472,ko00480,ko01100,ko01110,ko01210,ko01230,ko02010
mws0219	132.03	88	133.038	C4H7NO4	[M-H]-	L-Aspartic Acid	Amino acids and derivatives	Amino acids and derivatives	56-84-8	1	5229100	2887000	4848300	7024500	4729800	5348500	3455700	3475300	4223300	4376900	4350200	4619700	C00049	ko00220,ko00250,ko00260,ko00261,ko00270,ko00300,ko00340,ko00410,ko00460,ko00710,ko00760,ko00770,ko00970,ko01100,ko01110,ko01200,ko01210,ko01230,ko02010
MWS1882	132.03	88.04	133.038	C4H7NO4	[M-H]-	Iminodiacetic acid	Organic acids	Organic acids	142-73-4	1	548170	317940	521460	763740	489800	602530	438030	366260	482710	467870	511370	526870	C19911	--
Lmbn000198	133.01	71.01	134.022	C4H6O5	[M-H]-	3-Dehydro-L-Threonic Acid	Others	Saccharides and Alcohols	-	1	34889000	27870000	38521000	48783000	31666000	43844000	36688000	39645000	32489000	37289000	37670000	36950000	C03064	ko00053,ko01100
mws0275	133.01	71.01	134.022	C4H6O5	[M-H]-	L-Malic acid	Organic acids	Organic acids	97-67-6	1	1236000	1037700	1317600	1624700	1085700	1546300	1318600	1423700	1217700	1252200	1304200	1319900	C00149	ko00020,ko00620,ko00630,ko00710,ko01100,ko01110,ko01200
Zmdp000972	136.04	91.05	135.035	C4H9NO2S	[M+H]+	S-Methyl-L-cysteine	Amino acids and derivatives	Amino acids and derivatives	1187-84-4	3	186100	317760	140470	227310	212560	183350	793750	738730	487450	318260	325790	331840	C22040	ko02010
pme0040	136.06	119	135.054	C5H5N5	[M+H]+	Adenine	Nucleotides and derivatives	Nucleotides and derivatives	73-24-5	2	671180	711590	554860	665410	314610	571750	353060	563080	747530	539400	568940	576660	C00147	ko00230,ko00908,ko01100
HJKP000649	136.07	91.05	135.068	C8H9NO	[M+H]+	N-benzylformamide	Alkaloids	Alkaloids	6343-54-0	1	172500	300710	149840	232270	195070	174450	742850	663770	488050	315200	300660	325080	C15561	--
mws0889	135.03	75.01	136.037	C4H8O5	[M-H]-	D-Threonic Acid	Others	Saccharides and Alcohols	3909-12-4	1	282050	163350	206070	411600	246380	421490	159520	240240	347610	247180	262570	280620	C21649	--
MWSmce466	135.05	92.03	136.052	C8H8O2	[M-H]-	4'-Hydroxyacetophenone	Amino acids and derivatives	Amino acids and derivatives	99-93-4	3	54116	78723	117700	78134	108880	89889	105900	110710	38790	64895	72964	77592	C10700	ko01100
MWS1848	135.05	92.03	136.052	C8H8O2	[M-H]-	Phenyl acetate	Phenolic acids	Phenolic acids	122-79-2	3	57854	59596	101930	62885	96136	78782	76370	89770	44640	71372	91734	64288	C00548	--
Lmqp002784	138.06	77.04	137.048	C7H7NO2	[M+H]+	Salicylamide	Alkaloids	Alkaloids	65-45-2	3	173490	142690	157130	51812	48242	40338	268510	192930	374910	150610	153740	129610	--	--
mws1336	138.06	120	137.048	C7H7NO2	[M+H]+	4-Aminobenzoic acid	Phenolic acids	Phenolic acids	150-13-0	3	92953	55910	78639	20562	14578	12443	126220	81902	166570	55907	66974	57243	C00568	ko00790,ko01100
Lmbn002862	137.02	93.03	138.032	C7H6O3	[M-H]-	3-Hydroxybenzoic Acid	Organic acids	Organic acids	99-06-9	3	572330	499750	545610	608300	550740	657490	289170	455120	340460	505220	496340	491020	C00587	ko00400
Lmgn001670	137.03	108.02	138.032	C7H6O3	[M-H]-	Salicylic acid	Phenolic acids	Phenolic acids	69-72-7	3	47755	25776	35043	112920	76948	113240	19095	60024	49256	61098	75485	73611	C00805	ko00360,ko01100,ko01110,ko04075
Lmbn001981	137.02	93.03	138.032	C7H6O3	[M-H]-	2,5-Dihydroxybenzaldehyde	Phenolic acids	Phenolic acids	1194-98-5	3	147170	104580	176810	203730	193460	190970	133480	142360	187180	157110	168270	133010	C05585	ko00350,ko01100
Hmgn001653	137.02	93.04	138.032	C7H6O3	[M-H]-	Protocatechualdehyde	Phenolic acids	Phenolic acids	139-85-5	3	197960	141690	208160	226850	189270	204310	120290	139730	158500	159180	159250	202250	C16700	ko00950
mws0704	140.01	78.96	141.019	C2H8NO4P	[M-H]-	O-Phosphorylethanolamine	Alkaloids	Alkaloids	1071-23-4	3	109880	64588	101990	83184	49427	52342	80911	66425	57553	70744	74672	68760	C00346	ko00564,ko00600,ko01100
pma2987	142.1	124.09	141.09	C6H11N3O	[M+H]+	Histidinol	Alkaloids	Alkaloids	501-28-0	3	4738100	7106700	4354700	7980700	8192600	8738500	2889400	4321300	5133900	5662600	6014300	6391200	C00860	ko00340,ko01100,ko01110,ko01230
MWSmce157	144.1	58.06	143.095	C7H13NO2	[M+H]+	Stachydrine	Alkaloids	Pyrrole alkaloids	471-87-4	3	95496	32770	99393	404170	113250	291670	92247	155530	238290	207380	186800	155480	C10172	--
Hmsp000364	144.1	98.09	143.095	C7H13NO2	[M+H]+	L-Cyclopentylglycine	Amino acids and derivatives	Amino acids and derivatives	2521-84-8	1	1731400	1608200	1721900	3032500	1835500	2362900	623970	655970	1001200	1726700	1657100	1541800	--	--
Rfmb320	144.1	84.08	143.095	C7H13NO2	[M+H]+	1-Methylpiperidine-2-carboxylic acid	Amino acids and derivatives	Amino acids and derivatives	7730-87-2	3	245570	153550	303060	685500	349970	621330	355600	490250	649500	443860	462790	468230	--	--
Hmcp000405	144.14	84.08	143.132	C8H17NO	[M+H]+	Dihydroisopelletierine	Alkaloids	Piperidine alkaloids	-	3	35543	17151	38374	39419	38206	46326	25345	23659	25995	26107	37847	28938	--	--
Rfmb318	144.1	84.08	144.092	C7H14NO2+	[M]+	D-Proline betaine	Amino acids and derivatives	Amino acids and derivatives	1195-94-4	3	100480	58050	133820	284530	135340	250800	155730	221090	303770	172210	212050	164410	C21514	--
MWS3020	145.13	86.1	144.126	C7H16N2O	[M+H]+	N-Acetylcadaverine	Alkaloids	Alkaloids	32343-73-0	3	92976	146600	86087	117910	134330	166350	73618	84430	105180	108470	112500	135240	--	--
Hmmp002124	146.06	118.06	145.053	C9H7NO	[M+H]+	Indole-3-carboxaldehyde	Alkaloids	Plumerane	487-89-8	2	34595	18965	32154	51124	48628	66454	27934	34115	25828	39545	45869	44026	C08493	--
Lmqp000427	146.08	82.07	145.074	C6H11NO3	[M+H]+	N-Methyl-Trans-4-Hydroxy-L-Proline	Amino acids and derivatives	Amino acids and derivatives	4252-82-8	3	131580	199420	141190	514340	389080	182370	149930	172070	229310	242790	240620	246750	--	--
mws0567	146.09	87	145.085	C5H11N3O2	[M+H]+	4-Guanidinobutyric acid	Organic acids	Organic acids	463-00-3	1	2624600	2295100	3436800	2919800	4771400	4134400	5364900	7008900	4142200	3681300	3894400	3823700	C01035	ko00330,ko01100
Wmzn000227	145.06	109.04	146.058	C6H10O4	[M-H]-	2,2-Dimethylsuccinic acid	Organic acids	Organic acids	597-43-3	1	255350	59314	211960	140950	64692	113600	59764	62651	81313	112180	114150	137260	--	--
pme0193	147.08	84	146.069	C5H10N2O3	[M+H]+	L-Glutamine	Amino acids and derivatives	Amino acids and derivatives	56-85-9	1	3724400	3298700	4447200	2867000	1857200	900700	9180900	8336800	3452200	3363800	3263400	3145400	C00064	ko00220,ko00230,ko00240,ko00250,ko00630,ko00750,ko00910,ko00970,ko01100,ko01230,ko02010
pme0026	147.11	84	146.106	C6H14N2O2	[M+H]+	L-Lysine	Amino acids and derivatives	Amino acids and derivatives	56-87-1	1	3320900	2975000	3683600	2267400	939110	811260	8266800	6982500	2854000	2960100	3109000	2852200	C00047	ko00300,ko00310,ko00780,ko00960,ko00970,ko01100,ko01110,ko01210,ko01230,ko02010
pme1691	147.13	87.2	146.118	C7H16NO2	[M+H]+	Acetylcholine	Alkaloids	Alkaloids	60-31-1	3	261410	371050	312630	353400	356920	288690	302680	395020	296490	349760	313660	298260	C01996	ko00564
pme0014	148.06	84	147.053	C5H9NO4	[M+H]+	L-Glutamic acid	Amino acids and derivatives	Amino acids and derivatives	56-86-0	1	15817000	13913000	14935000	19801000	11835000	10504000	15272000	12774000	16151000	14973000	16495000	13124000	C00025	ko00220,ko00250,ko00330,ko00332,ko00340,ko00430,ko00480,ko00630,ko00650,ko00660,ko00860,ko00910,ko00970,ko01100,ko01110,ko01200,ko01210,ko01230,ko02010
Zmzn000113	146.05	102.06	147.053	C5H9NO4	[M-H]-	L-threo-3-Methylaspartate	Amino acids and derivatives	Amino acids and derivatives	6061-13-8	1	1317100	588620	1064200	1391600	905140	1041500	1426200	1037300	1176400	979930	1059200	1110400	C03618	ko00630,ko00660,ko01100,ko01200
mws1050	148.06	88	147.053	C5H9NO4	[M+H]+	O-Acetylserine	Amino acids and derivatives	Amino acids and derivatives	5147-00-2	3	342930	345320	357510	453630	210750	309760	426910	606220	636290	374310	439840	389290	C00979	ko00270,ko00908,ko00920,ko01100,ko01110,ko01200,ko01230,ko04122
pmp001285	149.02	65.04	148.016	C8H4O3	[M+H]+	Phthalic anhydride	Phenolic acids	Phenolic acids	85-44-9	1	2639900	2103100	2483200	2399800	2189300	3045300	2383100	2387100	1606000	2113500	2232100	2403400	--	--
MWS3036	147.03	85.03	148.037	C5H8O5	[M-H]-	3-Hydroxyglutaric acid	Organic acids	Organic acids	638-18-6	3	53762	65590	51981	72286	54268	40736	36132	50446	49559	54058	64616	46460	--	--
pmb2826	147.03	87.1	148.037	C5H8O5	[M-H]-	L-Citramalic acid	Organic acids	Organic acids	6236-09-5	3	86878	128640	110910	172690	84893	87875	308530	255060	228770	192860	148820	157660	C02614	ko00660,ko01100
Zmyn000230	147.03	57.03	148.037	C5H8O5	[M-H]-	2-Dehydro-3-deoxy-L-arabinonate	Others	Saccharides and Alcohols	-	1	127290	149660	174620	174410	132570	126620	215500	168170	141780	166000	169530	174060	C00684	ko00053,ko01100
Lmbn000216	147.03	57.03	148.037	C5H8O5	[M-H]-	3-Methylmalic acid	Organic acids	Organic acids	152204-30-3	3	133520	147210	138090	137800	122610	104690	184360	182240	148440	144620	153630	150890	C06032	ko00290,ko00660,ko01100,ko01210,ko01230
Zmyn000247	147.03	57.03	148.037	C5H8O5	[M-H]-	2-Hydroxyglutaric Acid	Organic acids	Organic acids	13095-48-2	3	113950	145430	131240	146500	116440	120840	176610	203810	166020	134660	146170	141950	C03196	ko00310,ko01100
ML10171848	147.03	85.03	148.037	C5H8O5	[M-H]-	D-Arabinono-1,4-lactone	Others	Saccharides and Alcohols	2782-09-4	1	63448	63464	59660	70571	45930	47080	45074	40406	43102	53308	60223	50725	C00652	--
Lmgp000796	150.06	61.01	149.048	C8H7NO2	[M+H]+	4-Hydroxymandelonitrile	Alkaloids	Phenolamine	13093-65-7	1	3702000	5191600	3861000	5241800	3286800	3196500	9866000	7892700	7438500	5348400	5494400	5267200	C00650	--
pme1210	150.06	61	149.051	C5H11NO2S	[M+H]+	L-Methionine	Amino acids and derivatives	Amino acids and derivatives	63-68-3	1	3393300	3930100	2954900	3771300	2542200	2619500	7660100	6476600	5986300	3944500	4368700	4201600	C00073	ko00270,ko00966,ko00970,ko01100,ko01110,ko01210,ko01230
mws0847	150.08	133	149.07	C6H7N5	[M+H]+	1-Methyladenine	Nucleotides and derivatives	Nucleotides and derivatives	5142-22-3	3	52286	57032	38745	63309	32838	40116	128830	118040	86135	71173	71104	57796	C02216	--
Zmgn000173	149.05	75.01	150.053	C5H10O5	[M-H]-	D-Ribose	Others	Saccharides and Alcohols	50-69-1	1	167790	69037	184980	193480	126630	150880	19423	52086	123120	93876	109580	145520	C00121	ko00030,ko01100,ko02010
MWSmce682	149.05	59.01	150.053	C5H10O5	[M-H]-	DL-Xylose	Others	Saccharides and Alcohols	25990-60-7	1	175440	123720	179310	181240	281800	257870	114000	143290	241010	188380	216530	220380	--	--
mws1499	149.05	59.01	150.053	C5H10O5	[M-H]-	D-Arabinose	Others	Saccharides and Alcohols	10323-20-3	1	181210	141350	180240	194300	294850	274580	94918	132970	242190	212510	192150	193860	C00216	--
pme0183	152.06	135	151.049	C5H5N5O	[M+H]+	Isoguanine	Nucleotides and derivatives	Nucleotides and derivatives	3373-53-3	1	30486	67070	33601	35453	36221	30580	58300	72787	52129	55396	59262	36961	--	--
pme1109	152.06	135	151.049	C5H5N5O	[M+H]+	Guanine	Nucleotides and derivatives	Nucleotides and derivatives	73-40-5	1	109020	53862	93964	164570	112020	189940	164560	236930	141000	137500	140160	141080	C00242	ko00230,ko01100
pme0256	151.03	151	152.033	C5H4N4O2	[M-H]-	Xanthine	Nucleotides and derivatives	Nucleotides and derivatives	69-89-6	3	18714	19779	25835	37987	18800	49078	19102	26560	26697	24334	29407	22779	C00385	ko00230,ko00232,ko01100,ko01110
MWSmce040	153.05	65.04	152.047	C8H8O3	[M+H]+	Isovanillin	Phenolic acids	Phenolic acids	621-59-0	3	258990	265370	295190	1002000	561320	887010	148370	258100	226770	421310	502490	459330	--	--
mws0458	151.04	136	152.047	C8H8O3	[M-H]-	Vanillin	Phenolic acids	Phenolic acids	121-33-5	3	4159400	2950200	4156300	12145000	6341600	10113000	1624500	3739600	2888900	5299800	5311800	5562200	C00755	ko00998,ko01100,ko01110
MWS1962	153.13	83.05	152.12	C10H16O	[M+H]+	cis-Citral	Others	Others	5392-40-5	3	38399	96069	29158	117350	139200	130540	12749	28908	35036	49129	62419	58206	C09847	ko01110
mws0639	153.02	109.03	154.027	C7H6O4	[M-H]-	2,3-Dihydroxybenzoic Acid	Organic acids	Organic acids	303-38-8	3	198080	163060	183190	250060	539390	506400	717130	567270	305650	398710	374420	376410	C00196	ko01110
mws0254	156.08	110	155.069	C6H9N3O2	[M+H]+	L-Histidine	Amino acids and derivatives	Amino acids and derivatives	71-00-1	1	1364800	619090	1398800	1027400	677310	1122800	1198400	1240000	1056700	931770	1093700	1073800	C00135	ko00340,ko00410,ko00970,ko01100,ko01110,ko01230,ko02010
MWS1837	158.12	95.09	157.11	C8H15NO2	[M+H]+	TranexamicAcid	Organic acids	Organic acids	1197-18-8	3	50379	40443	60485	56165	33709	41585	45570	50294	61121	47697	38787	29498	--	--
pmf0175	157.16	157.2	158.167	C10H22O	[M-H]-	2-Decanol	Others	Saccharides and Alcohols	1120-06-5	3	18470000	20502000	19842000	19869000	19054000	21684000	20568000	21720000	21717000	14934000	15295000	15795000	--	--
pmf0174	157.16	157.2	158.167	C10H22O	[M-H]-	1-Decanol	Others	Saccharides and Alcohols	112-30-1	3	15340000	18915000	17794000	17355000	17140000	19085000	19377000	18957000	19464000	13473000	13846000	13963000	C01633	--
Lmbn001467	158.08	116.07	159.09	C7H13NO3	[M-H]-	5-Acetamidopentanoic Acid	Organic acids	Organic acids	1072-10-2	3	140820	141930	180730	153690	188130	154910	381180	392420	240190	239890	209100	212680	C03087	ko00310,ko01100
Lmbn002072	159.07	97.07	160.074	C7H12O4	[M-H]-	2-Propylsuccinic acid	Organic acids	Organic acids	618-57-5	3	24497	12516	13820	21890	19455	16178	11452	17676	30274	15952	12010	18706	C16657	--
mws1417	160.04	116	161.048	C9H7NO2	[M-H]-	Indole-3-carboxylic acid	Alkaloids	Plumerane	771-50-6	3	20930	9135.7	21285	25105	23192	18831	9429	7344.8	8337.1	13545	18840	19463	C19837	--
mws1346	162.08	98	161.069	C6H11NO4	[M+H]+	DL-2-Aminoadipic acid	Alkaloids	Alkaloids	542-32-5	3	60297	71987	56682	110730	62669	76205	50053	65725	81179	55809	61371	69240	C00956	ko00300,ko00310,ko00311,ko01100,ko01110,ko01210,ko01230
pme3382	160.06	98	161.069	C6H11NO4	[M-H]-	N-Acetyl-L-threonine	Amino acids and derivatives	Amino acids and derivatives	17093-74-2	3	32019	25189	30109	29691	26275	33980	26482	27917	38041	26545	27717	29296	--	--
pme2914	161.05	99	162.053	C6H10O5	[M-H]-	3-Hydroxy-3-methylpentane-1,5-dioic acid	Amino acids and derivatives	Amino acids and derivatives	503-49-1	3	125080	101950	105770	201610	133560	134440	706390	408280	335540	174940	224960	261910	C03761	--
MWS0559	161.05	71.01	162.053	C6H10O5	[M-H]-	1,6-anhydro-β-D-glucose	Others	Saccharides and Alcohols	498-07-7	1	232530	494000	253820	203220	367720	396630	51065	115070	291240	267380	299100	355840	--	--
Lmmn001643	163.04	119.05	164.047	C9H8O3	[M-H]-	2-Hydroxycinnamic acid	Phenolic acids	Phenolic acids	583-17-5	3	780370	440310	530980	1143900	870140	1215200	527120	1115800	542480	690430	688780	719810	C01772	ko00360,ko00940,ko01100,ko01110
MWSmce248	163.04	119.05	164.047	C9H8O3	[M-H]-	3-Hydroxycinnamic Acid	Phenolic acids	Phenolic acids	14755-02-3	3	70959	32674	62854	152780	84525	160960	40106	75208	48843	61638	75924	65881	C12621	ko00360,ko01100
pme3083	164.04	120	165.043	C8H7NO3	[M-H]-	2-(Formylamino)benzoic acid	Phenolic acids	Phenolic acids	3342-77-6	3	84003	71150	79330	125050	124250	166730	74446	142410	68647	93694	97570	136290	C05653	ko00380,ko01100
pme0021	166.09	120.08	165.07	C9H11NO2	[M+H]+	L-Phenylalanine	Amino acids and derivatives	Amino acids and derivatives	63-91-2	1	8023400	12411000	7728000	18305000	11627000	13882000	18286000	19155000	25689000	14075000	14055000	14832000	C00079	ko00360,ko00400,ko00460,ko00940,ko00960,ko00966,ko00970,ko00998,ko01100,ko01110,ko01210,ko01230,ko02010
pme0281	165.02	121.03	166.027	C8H6O4	[M-H]-	Terephthalic acid	Phenolic acids	Phenolic acids	100-21-0	3	121480	124560	99581	42068	96808	93759	106010	100140	110950	90822	100890	104210	C06337	ko01100
pmc0274	167.1	121.1	166.031	C6H6N4S	[M+H]+	6-Methylmercaptopurine	Nucleotides and derivatives	Nucleotides and derivatives	50-66-8	3	4401000	6648400	4354100	10586000	6456400	7907200	10294000	11196000	14813000	7634800	7990900	8259900	C16614	--
mws0344	165.04	75	166.048	C5H10O6	[M-H]-	D-Xylonic acid	Others	Saccharides and Alcohols	526-91-0	1	2561900	1458700	2964200	3082100	2637200	2523800	2143300	2264900	2006700	2238400	2291600	2266700	C00502	ko00040,ko01100
MWSmce165	165.08	59.02	166.084	C6H14O5	[M-H]-	L-Fucitol	Others	Saccharides and Alcohols	13074-06-1	3	232560	148580	230370	297360	181020	242590	179060	179540	156810	173740	190510	227850	--	--
pmn001681	165.09	149.06	166.099	C10H14O2	[M-H]-	1-(4-Methoxyphenyl)-1-propanol	Phenolic acids	Phenolic acids	5349-60-0	3	90747	113130	78732	85427	59172	87214	103940	100550	82648	73099	60460	53946	--	--
MWS3270	166.02	79.96	167.022	C7H5NO4	[M-H]-	Quinolinic Acid	Alkaloids	Alkaloids	89-00-9	3	63851	52635	52615	94408	123160	86449	6936.6	11202	10916	68464	57755	56491	C03722	ko00380,ko00410,ko00760,ko01100
Zmjp000624	168.06	150.05	167.058	C8H9NO3	[M+H]+	Pyridoxal	Others	Vitamin	66-72-8	3	27914	51593	34375	31852	40383	44069	17692	17615	30420	25745	23930	34504	C00250	ko00750,ko01100
Lmmp003042	169.05	123.04	168.042	C8H8O4	[M+H]+	Protocatechuic Acid Methyl Ester	Phenolic acids	Phenolic acids	2150-43-8	3	8666.3	17294	26002	14379	32827	20402	33122	20024	35184	19478	19466	27993	--	--
mws0028	167.03	108.02	168.042	C8H8O4	[M-H]-	Vanillic acid	Phenolic acids	Phenolic acids	121-34-6	3	131050	94239	104850	336940	247900	308630	125690	180950	95748	183770	173630	207870	C06672	--
Hmbp001276	169.05	65.03	168.042	C8H8O4	[M+H]+	Gallacetophenone	Phenolic acids	Phenolic acids	528-21-2	1	83385	63987	120030	77205	58501	104760	16641	42635	22181	58003	59139	32390	--	--
pme1383	170.08	134.1	169.074	C8H11NO3	[M+H]+	Pyridoxine	Others	Vitamin	65-23-6	3	120440	450650	224270	91832	150010	126510	26336	68393	73351	127340	125920	131710	C00314	ko00750,ko01100
MWS0933	170.09	124.09	169.085	C7H11N3O2	[M+H]+	1-Methylhistidine	Amino acids and derivatives	Amino acids and derivatives	332-80-9	3	147270	130230	177310	344140	170260	324940	218160	184720	555170	232420	231260	238330	--	--
pme0181	170.09	124	169.085	C7H11N3O2	[M+H]+	3-Methyl-L-Histidine	Amino acids and derivatives	Amino acids and derivatives	368-16-1	3	369560	307370	380310	752680	361880	750070	451760	468530	1222000	555910	558030	575170	C01152	ko00340,ko01100
Zmzn000078	168.99	78.96	169.998	C3H7O6P	[M-H]-	Dihydroxyacetone phosphate	Others	Saccharides and Alcohols	1957-04-05	3	237090	165770	307180	412250	171840	224500	191430	263730	266090	218310	228700	238210	C00111	ko00010,ko00040,ko00051,ko00052,ko00561,ko00562,ko00564,ko00640,ko00710,ko00760,ko01100,ko01110,ko01200,ko01230
Lmbn003524	171.1	99.08	172.11	C9H16O3	[M-H]-	9-Oxononanoic acid	Organic acids	Organic acids	2553-17-5	3	16177	23040	23380	18019	24409	16632	18275	17756	20741	13923	18148	14479	C16322	ko00592,ko01110
MA10039492	173.01	71.03	174.016	C6H6O6	[M-H]-	Dehydroascorbic acid	Others	Vitamin	490-83-5	3	109480	118550	156900	130680	66005	99945	89804	119340	138460	122760	141090	112790	C05422	ko00053,ko00480,ko01100
mws0154	173.05	93	174.053	C7H10O5	[M-H]-	Shikimic acid	Organic acids	Organic acids	138-59-0	3	55112	22704	34825	44018	37601	33592	23196	24386	24008	22926	27033	23565	C00493	ko00400,ko01100,ko01110,ko01230
MWS4471	173.06	58.03	174.064	C6H10N2O4	[M-H]-	N-Alpha-Acetyl-L-Asparagine	Amino acids and derivatives	Amino acids and derivatives	4033-40-3	3	176890	58986	154540	61606	36905	34474	124710	103010	79327	89084	91181	94191	--	--
mws0242	173.08	111	174.089	C8H14O4	[M-H]-	Suberic Acid	Organic acids	Organic acids	505-48-6	3	56702	43460	43444	49510	36859	72926	50799	59722	51113	40969	38941	38200	C08278	--
Zmyn000155	173.11	131.08	174.1	C7H14N2O3	[M-H]-	N-α-Acetyl-L-ornithine	Amino acids and derivatives	Amino acids and derivatives	6205-08-9	1	13610000	4419300	12215000	4817000	2690000	3480800	11998000	9841000	7498800	7683500	7323400	7345600	C00437	ko00220,ko01100,ko01110,ko01210,ko01230
mws0260	175.12	116	174.112	C6H14N4O2	[M+H]+	L-Arginine	Amino acids and derivatives	Amino acids and derivatives	74-79-3	1	6961500	4217900	7075200	4244400	2863900	3846500	7304600	6163000	5122000	5067500	5182300	5365400	C00062	ko00220,ko00261,ko00330,ko00472,ko00970,ko01100,ko01110,ko01230,ko02010
pmf0173	173.15	173.2	174.162	C10H22O2	[M-H]-	1,2-Decanediol	Others	Saccharides and Alcohols	1119-86-4	3	85343	76693	82418	295420	317630	335760	139720	112740	186140	198080	160820	198420	--	--
pme2559	174.04	88	175.048	C6H9NO5	[M-H]-	N-Acetyl-L-Aspartic Acid	Amino acids and derivatives	Amino acids and derivatives	997-55-7	3	25287	17819	28128	30213	33234	29049	125760	139240	106360	60564	57261	60122	C01042	ko00250,ko01100
pme0008	176.1	113	175.096	C6H13N3O3	[M+H]+	L-Citrulline	Amino acids and derivatives	Amino acids and derivatives	372-75-8	1	1596400	1120300	1619100	1068800	688920	799920	2058000	1726300	1645000	1238100	1327600	1367200	C00327	ko00220,ko01100,ko01110,ko01230
MWSmce690	175.02	59.01	176.032	C6H8O6	[M-H]-	Erythorbic Acid; Isoascorbic Acid	Others	Vitamin	89-65-6	1	179060	121730	145640	104590	32376	81165	60635	7946.9	165030	67386	66573	90797	--	--
Hmfn000531	175.02	87.01	176.032	C6H8O6	[M-H]-	L-Ascorbic acid (Vitamin C)	Others	Vitamin	50-81-7	1	720170	1043200	611770	318750	28816	106430	167570	35469	667700	305420	314740	261760	C00072	ko00053,ko00480,ko01100,ko01110
mws4175	175.02	85.03	176.032	C6H8O6	[M-H]-	D-Glucurono-6,3-lactone	Others	Saccharides and Alcohols	32449-92-6	2	46724	42479	52737	27082	18237	24174	23389	15651	32947	28325	15170	20951	C02670	ko00053,ko01100
Cmsn000131	175.04	103.06	176.043	C5H8N2O5	[M-H]-	Dencichin	Amino acids and derivatives	Amino acids and derivatives	5302-45-4	3	293970	158870	316080	950970	314730	527410	381600	753710	1763600	578160	638840	609470	C04209	--
pmb3101	175.06	115	176.068	C7H12O5	[M-H]-	2-Isopropylmalic Acid	Organic acids	Organic acids	49601-06-1	3	216730	79366	173770	407250	122360	343110	588620	359420	641730	336400	345950	319530	C02504	ko00290,ko00620,ko01100,ko01110,ko01210,ko01230
Zmgn001448	175.06	115.04	176.068	C7H12O5	[M-H]-	2-Propylmalic Acid	Organic acids	Organic acids	-	3	188480	73763	176990	370510	105010	294540	492550	325160	569820	251160	251490	320110	C05994	ko00620
Lmbn001754	175.06	115.04	176.068	C7H12O5	[M-H]-	3-Isopropylmalic Acid	Organic acids	Organic acids	921-28-8	3	211370	66386	160350	389240	135070	359470	560830	339910	629420	324220	343160	316520	C04411	ko00290,ko01100,ko01110,ko01210,ko01230
Jmzn006005	177.06	117.04	178.063	C10H10O3	[M-H]-	3,4-methylenedioxy cinnamyl alcohol	Lignans and Coumarins	Lignans	58095-76-4	3	20770	20579	26568	28187	25041	21273	10528	25490	17195	22405	21275	24631	--	--
mws1200	177	145	178.063	C10H10O3	[M-H]-	Trans-4-Hydroxycinnamic Acid Methyl Ester	Organic acids	Organic acids	19367-38-5	3	16807	13639	19247	16284	13661	13741	7555.5	15412	9657	13321	13597	15790	--	--
mws0981	178.04	136.02	179.044	C6H5N5O2	[M-H]-	Isoxanthopterin	Nucleotides and derivatives	Nucleotides and derivatives	529-69-1	3	26178	15657	24811	22072	36832	36215	26435	20576	15499	22746	30163	23319	C03975	--
mws2212	179.03	135.05	180.042	C9H8O4	[M-H]-	Caffeic acid	Phenolic acids	Phenolic acids	331-39-5	3	84110	43111	56943	135360	96062	154960	118030	139910	85602	93331	94476	126960	C01197	ko00940,ko01100,ko01110
mws4170	179.06	59.01	180.063	C6H12O6	[M-H]-	D-Glucose	Others	Saccharides and Alcohols	50-99-7	1	4447600	4012500	5648000	6942300	11035000	11924000	1635300	3204400	8335900	6508000	6701300	6765400	C00031	ko00010,ko00030,ko00052,ko00500,ko00520,ko00901,ko01100,ko01110,ko02010
Hmln000297	179.05	59.01	180.063	C6H12O6	[M-H]-	Inositol	Others	Saccharides and Alcohols	87-89-8	1	4890100	3819100	5502000	6801000	12161000	12653000	1783400	3518300	10118000	7140200	7658800	7724000	C00137	ko00052,ko00053,ko00562,ko01100,ko01110,ko02010,ko04070
pmf0139	179.06	59	180.063	C6H12O6	[M-H]-	D-Galactose	Others	Saccharides and Alcohols	59-23-4	1	3830700	3139700	3957100	6309100	10146000	9962700	1470300	3147200	7967600	5690300	6394700	6019000	C00124	ko00052,ko01100
pmf0138	179.06	59	180.063	C6H12O6	[M-H]-	D-Mannose	Others	Saccharides and Alcohols	3458-28-4	1	4895400	3453400	5816600	7723800	11883000	12584000	1609600	3530800	11119000	7477500	7630200	6619000	C00159	ko00051,ko00052,ko00520,ko01100,ko02010
mws1164	179.06	59.01	180.063	C6H12O6	[M-H]-	D-Fructose	Others	Saccharides and Alcohols	57-48-7	1	4868500	3333500	5609600	7815200	12876000	12208000	1665300	3704200	10549000	7444100	7264100	6800800	C05003	--
mws0093	179.07	146	180.079	C10H12O3	[M-H]-	Coniferyl alcohol	Phenolic acids	Phenolic acids	458-35-5	3	58095	40034	61917	186930	103890	167820	39111	98786	89600	63982	77280	88905	C00590	ko00940,ko00998,ko01100,ko01110
Lmbn004847	179.07	146.04	180.079	C10H12O3	[M-H]-	4-Methoxyphenylpropionic acid	Phenolic acids	Phenolic acids	-	3	17707	11640	15968	60224	32212	55686	13039	50619	35230	22546	29156	32596	--	--
MWS2070	179.07	92.03	180.079	C10H12O3	[M-H]-	Propyl 4-hydroxybenzoate	Phenolic acids	Phenolic acids	94-13-3	3	23234	11117	22714	76795	39212	17425	73144	144380	69788	52889	52223	50993	--	--
Cmyp007180	181.12	107.09	180.115	C11H16O2	[M+H]+	Dihydroactinidiolide	Others	Others	17092-92-1	3	7986.1	5234.1	6127.2	9362.6	8874.8	9604.9	11157	10944	4232.4	11058	9630.5	7082	--	--
mws0250	182.08	136.1	181.074	C9H11NO3	[M+H]+	L-Tyrosine	Amino acids and derivatives	Amino acids and derivatives	60-18-4	1	11451000	19015000	9120900	13875000	11831000	12129000	39069000	33870000	28021000	19577000	20222000	19931000	C00082	ko00130,ko00261,ko00350,ko00360,ko00400,ko00460,ko00730,ko00940,ko00950,ko00965,ko00966,ko00970,ko00998,ko01100,ko01110,ko01210,ko01230
MWStz070	182.08	91.05	181.074	C9H11NO3	[M+H]+	N-(2-Hydroxy-4-methoxyphenyl)acetamide	Alkaloids	Phenolamine	58469-06-0	1	9580500	17380000	7528700	12018000	9904300	9403100	35433000	32560000	23582000	16277000	17048000	17705000	--	--
Hmcn006267	181.05	107.01	182.058	C9H10O4	[M-H]-	2,6-Dimethoxybenzoic acid	Phenolic acids	Phenolic acids	1466-76-8	3	6342.7	7676.9	7101.9	15933	8913.4	11541	5829.9	11635	6219.1	7119.7	8222.5	8225	--	--
mws1350	181.05	151	182.058	C9H10O4	[M-H]-	Syringaldehyde; 4-Hydroxy-3,5-Dimethoxybenzaldehyde	Phenolic acids	Phenolic acids	134-96-3	3	60788	59730	86331	108790	100110	181140	78257	134810	57044	84607	105930	58750	--	--
mws0214	181.07	71	182.079	C6H14O6	[M-H]-	D-Sorbitol	Others	Saccharides and Alcohols	50-70-4	3	53680	36404	55889	69203	124220	105880	106120	97549	101910	72956	85281	76947	C00794	ko00051,ko00052,ko01100,ko02010
mws1155	181.07	101.02	182.079	C6H14O6	[M-H]-	D-Mannitol	Others	Saccharides and Alcohols	69-65-8	3	14986	6205	16191	22483	26582	18547	33556	31245	32177	26287	21680	23323	C00392	ko00051,ko01100,ko02010
pme2237	181.07	101	182.079	C6H14O6	[M-H]-	Dulcitol	Others	Saccharides and Alcohols	608-66-2	3	41228	19690	54270	54043	74794	75218	96704	123200	98812	76138	71874	77816	C01697	ko00052,ko01100
pme2596	184.06	148	183.053	C8H9NO4	[M+H]+	4-Pyridoxic acid	Others	Vitamin	82-82-6	3	77392	35240	93095	165140	101520	157320	198580	230780	273920	117810	125470	129650	C00847	ko00750,ko01100
pmb1754	184	125	184.073	C5H15NO4P+	[M]+	O-Phosphocholine	Alkaloids	Alkaloids	107-73-3	3	286410	414850	298570	454520	472930	500870	243300	337790	400750	354500	347160	432400	C00588	ko00564,ko01100
mws0752	185.15	185.16	186.162	C11H22O2	[M-H]-	Undecylic Acid	Lipids	Free fatty acids	112-37-8	3	636200	576210	626480	597710	656640	641840	691440	588830	585460	450060	453150	482990	C17715	--
Hmgp002327	188.07	118.06	187.063	C11H9O2N	[M+H]+	3-amino-2-naphthoic acid	Alkaloids	Alkaloids	-	1	5085100	2388200	6030100	9334400	8514500	13499000	4220800	4506000	4081400	5668900	5946900	6559200	--	--
Smcp001137	188.07	118.06	187.063	C11H9NO2	[M+H]+	naphthisoxazol A	Others	Others	-	1	5389800	2612800	5640800	9842700	9629200	14227000	4371900	4909600	4270800	6222100	6021500	6645200	--	--
pmn001492	187.1	123.1	188.041	C11H8O3	[M-H]-	Ayapin	Lignans and Coumarins	Coumarins	494-56-4	3	54883	48782	33918	47229	41825	54135	66235	65796	56764	43214	51148	38536	C18078	--
mws0237	187.1	125	188.105	C9H16O4	[M-H]-	Azelaic acid	Organic acids	Organic acids	123-99-9	3	763200	587890	597590	819730	877020	854650	939750	963330	779210	700610	747710	767770	C08261	--
pmn001380	187.1	169.09	188.105	C9H16O4	[M-H]-	Eucommiol	Others	Others	55930-44-4	3	39208	33187	30847	44572	47853	51104	57406	52940	48481	38039	40180	38411	C17878	--
mws0736	189.12	86	188.116	C8H16N2O3	[M+H]+	N-Glycyl-L-leucine	Amino acids and derivatives	Amino acids and derivatives	869-19-2	3	100820	192410	134380	52206	47785	59834	25691	38126	40315	63370	77249	82694	C02155	--
pme0122	189.12	126	188.116	C8H16N2O3	[M+H]+	N6-Acetyl-L-lysine	Amino acids and derivatives	Amino acids and derivatives	692-04-6	3	163920	143910	153230	149040	196870	171660	205260	179160	72400	132280	166750	139770	C02727	ko00310,ko01100
mws5041	189.12	86.1	188.116	C8H16N2O3	[M+H]+	L-Glycyl-L-isoleucine	Amino acids and derivatives	Amino acids and derivatives	19461-38-2	3	76997	159270	120480	53738	39468	53220	17422	35216	32954	49261	52821	63361	--	--
Zmjp000182	189.13	70.07	188.127	C7H16N4O2	[M+H]+	N-Monomethyl-L-arginine	Amino acids and derivatives	Amino acids and derivatives	17035-90-4	1	9671000	4652600	9558900	5239300	5117300	8505500	6249900	5829600	4307200	6202800	6267600	6446700	C03884	--
Zmdp000292	189.14	70.07	188.127	C7H16N4O2	[M+H]+	Arginine methyl ester	Amino acids and derivatives	Amino acids and derivatives	-	1	9636700	4705700	9977500	5678300	5562900	8950100	6297800	5977700	4400800	6183800	6414400	6723900	--	--
MWSslk080	187.13	141.13	188.141	C10H20O3	[M-H]-	10-Hydroxydecanoic acid	Organic acids	Organic acids	1679-53-4	3	2513.9	5268.4	4640.4	4652.3	4495.7	6660.7	6585.2	3831.8	4529.1	3147.8	2489.2	5590.6	C02774	--
pme0075	188.06	128	189.064	C7H11NO5	[M-H]-	N-Acetyl-L-glutamic acid	Amino acids and derivatives	Amino acids and derivatives	1188-37-0	3	795950	896010	639540	425880	365830	453240	296200	423060	587310	557250	562700	522890	C00624	ko00220,ko01100,ko01110,ko01210,ko01230
mws0193	190.12	127	189.111	C7H15N3O3	[M+H]+	L-Homocitrulline	Amino acids and derivatives	Amino acids and derivatives	1190-49-4	3	34989	19399	29882	24943	22090	32508	40667	42374	27362	24816	48681	41326	C02427	--
mws1611	191.11	117.07	190.099	C12H14O2	[M+H]+	Z-Ligustilide	Others	Others	4431-01-0	2	60347	23196	22114	18342	15316	25916	15028	16712	7357.9	22732	22262	18893	C16987	--
mws0281	191.02	111.01	192.027	C6H8O7	[M-H]-	Citric Acid	Organic acids	Organic acids	77-92-9	1	33514000	41568000	33811000	39460000	27206000	21200000	29168000	37334000	34249000	31691000	32487000	32584000	C00158	ko00020,ko00250,ko00630,ko01100,ko01110,ko01200,ko01210,ko01230
Zmyn000453	191.02	111.01	192.027	C6H8O7	[M-H]-	Isocitric Acid	Organic acids	Organic acids	320-77-4	1	17348000	20230000	16457000	19651000	16213000	14087000	14344000	16905000	16869000	16410000	15393000	16530000	C00311	ko00020,ko00630,ko01100,ko01110,ko01200,ko01210,ko01230
Cmpp003619	193.05	105.07	192.042	C10H8O4	[M+H]+	6,7-Dihydroxy-4-methylcoumarin	Lignans and Coumarins	Coumarins	529-84-0	2	245410	292080	251160	472310	303000	390150	39408	89924	46575	130650	286010	260190	--	--
mws0277	191.06	85	192.063	C7H12O6	[M-H]-	Quinic Acid	Organic acids	Organic acids	77-95-2	3	667770	794250	571760	643790	568140	466130	545690	630160	589250	575390	555260	573240	C00296	ko00400,ko01100
MWSmce412	193.12	91.06	192.115	C12H16O2	[M+H]+	Senkyunolide A	Others	Others	63038-10-8	1	253170	139540	163440	97780	80869	130980	67736	81984	40711	109960	102650	122850	C17853	--
pme3705	193.04	73	194.043	C6H10O7	[M-H]-	D-Glucoronic acid	Others	Saccharides and Alcohols	6556-12-3	1	72183	64945	117260	112060	104960	127370	67135	149790	212180	85435	110110	100150	C00191	ko00040,ko00053,ko00520,ko00562,ko01100
Lmdn003756	193.05	135.05	194.058	C10H10O4	[M-H]-	Methyl caffeate	Phenolic acids	Phenolic acids	3843-74-1	2	358370	404700	416970	491710	786060	424280	6358	9	9	252800	237480	331370	C10477	--
mws0014	193.05	134.01	194.058	C10H10O4	[M-H]-	Ferulic acid	Phenolic acids	Phenolic acids	537-98-4	1	3397600	2983700	2916100	4826200	4125400	3777700	868560	2976800	1466900	2934100	3086800	3389600	C01494	ko00940,ko01100,ko01110
mws2104	193.07	99.01	194.079	C7H14O6	[M-H]-	D-Pinitol	Others	Others	10284-63-6	3	9430.5	8301.3	11070	11634	11981	14016	19625	18621	9833.1	13920	13586	17377	C03844	--
mws2218	195.09	83.06	194.08	C8H10N4O2	[M+H]+	Caffeine	Alkaloids	Alkaloids	1958-08-02	3	9	26979	9	9	9	41846	35734	293920	19964	58004	59366	77112	C07481	ko00232,ko01100,ko01110
pmp001235	195.14	79.1	194.131	C12H18O2	[M+H]+	Cinidilide	Others	Others	-	3	44738	23361	25836	19894	10586	24369	13922	13217	9979.5	24713	28878	31304	--	--
MWS1771	196.1	91.05	195.09	C10H13NO3	[M+H]+	L-Tyrosine methyl ester	Amino acids and derivatives	Amino acids and derivatives	1080-06-4	3	26378	31714	21591	23864	29794	33557	48804	58881	33141	38027	34137	36057	C03404	--
pme0534	195.05	74.9	196.058	C6H12O7	[M-H]-	Gluconic acid	Others	Saccharides and Alcohols	526-95-4	1	2093500	1935700	2046100	2132600	1858000	1773800	1401600	1862000	1773500	1769600	1884800	1802100	C00257	ko00030,ko01100,ko01110,ko01200
MWS20182	195.07	136.05	196.074	C10H12O4	[M-H]-	Dihydroferulic Acid	Phenolic acids	Phenolic acids	1135-23-5	3	24574	18006	18585	25409	18970	18658	3712	22352	12727	11712	12111	25466	--	--
pme3827	198.08	152.2	197.069	C9H11NO4	[M+H]+	3,4-Dihydroxy-L-phenylalanine (L-Dopa)	Amino acids and derivatives	Amino acids and derivatives	59-92-7	3	55366	28559	20087	31375	21238	38173	86472	23835	27353	29261	31945	30284	C00355	ko00350,ko00950,ko00965,ko01100,ko01110
mws0027	197.05	123	198.053	C9H10O5	[M-H]-	Syringic acid	Phenolic acids	Phenolic acids	530-57-4	3	14629	14774	10853	20164	25786	28372	13674	19673	11690	17424	16030	28492	C10833	--
Zmzn000079	199	78.96	200.009	C4H9O7P	[M-H]-	D-Erythrose-4-phosphate	Others	Saccharides and Alcohols	585-18-2	3	22107	20501	25657	28597	26408	26963	16583	19489	28886	23464	19711	22967	C00279	ko00030,ko00400,ko00710,ko00750,ko00998,ko01100,ko01110,ko01200,ko01230
pmb2640	199.17	199.17	200.178	C12H24O2	[M-H]-	Dodecanoic acid (Lauric acid)	Lipids	Free fatty acids	143-07-7	1	125620	106680	149030	129110	132720	136980	134700	145650	128000	131770	129170	136400	C02679	ko00061,ko01100,ko01110
NK10251888	203.15	70.07	202.143	C8H18N4O2	[M+H]+	NG,NG-Dimethyl-L-arginine	Amino acids and derivatives	Amino acids and derivatives	30315-93-6	1	1381900	763180	1415600	766990	854250	1295900	398510	439670	269930	761970	758200	798530	C03626	--
mws0018	203.22	83	202.216	C10H26N4	[M+H]+	Spermine	Alkaloids	Phenolamine	71-44-3	3	3345300	4759300	3006400	5243700	5141500	5626300	2258600	3067000	3969200	3941600	4075500	4575600	C00750	ko00330,ko00410,ko00480,ko00770,ko01100
mws0282	203.08	116.05	204.09	C11H12N2O2	[M-H]-	L-Tryptophan	Amino acids and derivatives	Amino acids and derivatives	73-22-3	1	19303000	10127000	21416000	31206000	24437000	38627000	15068000	15281000	15235000	20644000	21783000	22529000	C00078	ko00260,ko00380,ko00400,ko00901,ko00966,ko00970,ko00998,ko01100,ko01110,ko01210,ko01230
pme1261	206.14	76	205.131	C9H19NO4	[M+H]+	D-Panthenol	Others	Saccharides and Alcohols	81-13-0	3	113610	87953	84436	115770	104560	85086	172770	289380	182460	127790	106530	133100	C05944	ko00770
MWSmce577	207.1	161.06	206.094	C12H14O3	[M+H]+	(E)-Ethyl p-methoxycinnamate	Others	Others	24393-56-4	3	22146	24798	25233	37347	59748	16961	12524	37590	13377	26567	22392	33724	--	--
Lmln010063	205.16	189.13	206.167	C14H22O	[M-H]-	2,6-Di-tert-butylphenol	Phenolic acids	Phenolic acids	128-39-2	1	445560	398370	444610	458580	460530	443540	441930	478620	441420	455520	419260	439270	--	--
Lmbn013410	205.16	189.13	206.167	C14H22O	[M-H]-	2,4-Di-Tert-Butylphenol	Phenolic acids	Phenolic acids	96-76-4	1	463250	430250	476650	456100	438480	476210	466540	446070	415720	419690	435000	410510	--	--
Zmgn002106	206.08	58.03	207.09	C11H13NO3	[M-H]-	N-Acetyl-L-phenylalanine	Amino acids and derivatives	Amino acids and derivatives	2018-61-3	1	60450	41883	98960	40319	63227	50278	113930	100670	87898	58778	64406	67019	C03519	ko00360,ko01100
pmb2620	207.07	133.1	208.074	C11H12O4	[M-H]-	3,4-Dimethoxycinnamic acid	Phenolic acids	Phenolic acids	14737-89-4	3	8095.9	6442.3	6968.3	9969.1	8444.4	10088	2942	7711.7	3475	7865.6	7983.3	8582.1	--	--
MWSmce083	207.07	133.03	208.074	C11H12O4	[M-H]-	Ferulic acid methyl ester	Phenolic acids	Phenolic acids	2309-07-01	3	13103	15156	20507	20100	19928	16415	12144	24640	8803.5	16701	17493	14655	--	--
pme3443	207.07	192	208.074	C11H12O4	[M-H]-	Sinapinaldehyde	Phenolic acids	Phenolic acids	4206-58-0	3	43035	41602	56698	46468	55521	59738	51483	81047	40009	45716	56558	57335	C05610	ko00940,ko01100,ko01110
Zmyn000108	209.03	85.03	210.038	C6H10O8	[M-H]-	D-Saccharic acid	Others	Saccharides and Alcohols	87-73-0	1	1504900	907730	1602100	2407600	1511100	1676400	1198200	1837500	1967600	1413400	1540000	1603800	C00818	ko00053,ko01100
Zmpn000199	209.03	85.03	210.038	C6H10O8	[M-H]-	D-Galactaric acid	Others	Saccharides and Alcohols	526-99-8	1	1432900	790320	1631900	2282600	1304800	1582700	1187800	1921900	1989700	1390300	1537200	1505200	C00879	ko00053,ko01100
Hmcn000192	209.07	59.01	210.073	C7H14O7	[M-H]-	Sedoheptulose	Others	Saccharides and Alcohols	3019-74-7	2	679610	472390	741970	1074800	654970	745670	593390	821510	1063500	626770	714810	762830	C02076	ko00710,ko01100
pmb2507	213.1	97	214.024	C5H11O7P	[M-H]-	2-Deoxyribose-1-phosphate	Nucleotides and derivatives	Nucleotides and derivatives	17210-42-3	3	32002	71790	47943	24732	9759.6	12361	20533	34414	35966	34224	41298	22526	C00672	ko00030,ko00240,ko01100
pme0170	217.13	158	216.122	C8H16N4O3	[M+H]+	N-Acetyl-L-Arginine	Amino acids and derivatives	Amino acids and derivatives	155-84-0	1	222380	89904	318710	74973	43816	71419	34714	21472	30103	123520	116190	90111	--	--
mws5045	215.17	169.16	216.173	C12H24O3	[M-H]-	12-Hydroxydodecanoic acid	Lipids	Free fatty acids	505-95-3	3	2352.3	6670	4243	4471.5	4752.2	7391.7	5466.3	6529.5	6522.2	4649.4	2994.2	2614.8	C08317	--
mws0677	219.11	160	218.106	C12H14N2O2	[M+H]+	N-Acetyl-5-hydroxytryptamine	Alkaloids	Alkaloids	1210-83-9	3	101390	82603	143270	115560	161770	223390	77577	98252	79571	95913	167430	135330	C00978	ko00380,ko01100
mws1337	220.12	202.1	219.111	C9H17NO5	[M+H]+	D-Pantothenic Acid	Others	Vitamin	79-83-4	1	1737600	1733700	1664500	1963200	1586300	1753400	1685700	1951500	3221400	1806100	1722400	1842800	C00864	ko00410,ko00770,ko01100,ko01110
mws2608	222.1	84.05	221.09	C8H15NO6	[M+H]+	N-Acetyl-D-galactosamine	Others	Saccharides and Alcohols	1811-31-0	3	484750	407290	372370	562640	651210	640100	433810	433300	517780	406500	453390	520810	C01132	ko00052,ko01100
MWS4296	223.11	120.08	222.1	C11H14N2O3	[M+H]+	Glycylphenylalanine	Amino acids and derivatives	Amino acids and derivatives	3321-03-7	3	43453	75875	56078	27157	31394	23162	14325	5342.1	17625	25806	35930	47377	--	--
mws5042	223.11	120.09	222.1	C11H14N2O3	[M+H]+	L-Glycyl-L-phenylalanine	Amino acids and derivatives	Amino acids and derivatives	721-66-4	3	97442	128930	135650	73377	66460	76937	38419	62365	57294	73151	81948	91580	--	--
Hmgp005956	223.13	149.02	222.125	C13H18O3	[M+H]+	Dehydrovomifoliol	Terpenoids	Monoterpenoids	15764-81-5	3	266840	233070	195330	240370	246570	256050	384640	311780	260280	206910	247580	247320	C02533	--
Zmln002252	223.03	149.03	224.032	C10H8O6	[M-H]-	Sideretin (5,7,8-Trihydroxy-6-methoxycoumarin)	Lignans and Coumarins	Coumarins	-	3	27804	22250	27781	28312	43867	27704	9	9	9	18520	29576	33936	C22007	--
mws4085	223.06	193	224.068	C11H12O5	[M-H]-	Sinapic acid	Phenolic acids	Phenolic acids	530-59-6	3	18880	35864	18300	40906	46087	48208	16082	16773	7457	23587	35272	28174	C00482	ko00940,ko01100,ko01110
pmp000253	207.1	119.08	224.093	C12H16O4	[M-H2O+H]+	Senkyunolide H	Others	Others	94596-27-7	3	9	9	9	9	9	9	881970	657820	320280	155570	267190	202250	--	--
Lmhp001461	229.15	70.07	228.147	C11H20N2O3	[M+H]+	L-Prolyl-L-Leucine	Amino acids and derivatives	Amino acids and derivatives	52899-07-7	1	142580	373380	247700	71558	65092	104910	57228	75290	90555	131960	135020	149130	--	--
mws0119	227.2	227.2	228.209	C14H28O2	[M-H]-	Myristic Acid	Lipids	Free fatty acids	544-63-8	3	19692000	16952000	18495000	23229000	18985000	16589000	22881000	25397000	30370000	16029000	16086000	15674000	C06424	ko00061,ko01100
Lmhp001670	231.16	72.08	230.163	C11H22N2O3	[M+H]+	L-Valyl-L-Leucine	Amino acids and derivatives	Amino acids and derivatives	3989-97-7	2	109020	78293	165310	118280	105520	99107	52944	83726	72456	83565	89528	95596	--	--
pmb0962	235.1	118.3	234.158	C10H22N2O4	[M+H]+	L-Lysine-Butanoic Acid	Amino acids and derivatives	Amino acids and derivatives	80407-71-2	3	13436	11276	26789	37289	23193	19155	53529	66717	48705	28705	26125	26897	--	--
MWSHY0202	237.09	135.05	236.084	C16H12O2	[M+H]+	6-Methylflavone	Flavonoids	Flavones	29976-75-8	3	65760	44770	110440	181110	243850	131940	9	9	51267	86842	85137	93759	--	--
Lmyn000160	237.06	87.01	238.069	C8H14O8	[M-H]-	Mucic acid Dimethyl Ester	Phenolic acids	Phenolic acids	-	3	447370	305000	448010	511790	511490	557360	312260	341270	356630	384480	409520	413970	--	--
MWS0552	239.2	223.03	240.209	C15H28O2	[M-H]-	Cis-10-Pentadecenoic Acid(C15: 1)	Lipids	Free fatty acids	84743-29-3	3	398250	499890	478710	387940	478450	513170	557990	528290	458750	17967000	17732000	33461000	--	--
pme2827	239	223	240.245	C16H32O	[M-H]-	Palmitaldehyde	Lipids	Free fatty acids	629-80-1	3	65079000	66890000	60772000	67269000	57590000	60502000	62965000	67112000	63537000	46619000	50139000	54474000	C00517	ko00071
MWS2910	242.11	126.07	241.106	C10H15N3O4	[M+H]+	5-Methyl-2'-Deoxycytidine	Nucleotides and derivatives	Nucleotides and derivatives	838-07-3	3	168600	179800	348700	38716	47151	25488	30147	34530	24231	87065	79572	86643	C03592	--
pme0264	243.1	127	242.09	C10H14N2O5	[M+H]+	Thymidine	Nucleotides and derivatives	Nucleotides and derivatives	50-89-5	3	494880	638940	839580	149750	134810	180810	94415	115870	81938	273170	277090	305030	C00214	ko00240,ko01100
MWS2430	241.22	241.21	242.225	C15H30O2	[M-H]-	13-methylmyristic acid	Lipids	Free fatty acids	2485-71-4	2	288410	215860	360880	325280	318060	223790	284410	361650	279910	290130	281470	291200	--	--
mws0359	241.22	241.22	242.225	C15H30O2	[M-H]-	Pentadecanoic Acid	Lipids	Free fatty acids	1002-84-2	3	231970	152350	280510	285540	218570	172340	287360	328200	260070	259240	219150	254260	C16537	--
ML10180524	244.09	112.05	243.086	C9H13N3O5	[M+H]+	Cytarabine	Nucleotides and derivatives	Nucleotides and derivatives	147-94-4	1	3562500	7934400	7175000	1110800	864320	887620	267620	659730	518290	2268800	2471800	2652100	C02961	--
pme3732	244.09	112	243.086	C9H13N3O5	[M+H]+	Cytidine	Nucleotides and derivatives	Nucleotides and derivatives	65-46-3	1	1889400	8067000	4194100	583680	583680	495370	144560	403240	397560	1726100	1618800	1579600	C00475	ko00240,ko01100,ko02010
mws0248	243.06	110	244.07	C9H12N2O6	[M-H]-	Uridine	Nucleotides and derivatives	Nucleotides and derivatives	58-96-8	1	268080	792640	592500	91896	115340	111640	20759	54214	82917	254640	209450	259360	C00299	ko00240,ko01100,ko02010
MWSmce295	245.07	113.03	244.07	C9H12N2O6	[M+H]+	1-beta-D-Arabinofuranosyluracil	Nucleotides and derivatives	Nucleotides and derivatives	3083-77-0	3	160430	567280	337640	84253	86403	71577	24069	58204	60229	138520	145580	135050	C16908	--
MWS5231	243.16	181.16	244.167	C13H24O4	[M-H]-	Tridecanedioic acid	Organic acids	Organic acids	505-52-2	3	110130	83701	86662	164170	272620	177560	135050	144990	112230	146010	152800	148150	--	--
Lmhp002031	245.18	86.1	244.179	C12H24N2O3	[M+H]+	L-Leucyl-L-Leucine	Amino acids and derivatives	Amino acids and derivatives	3303-31-9	3	84326	44194	113780	105230	89685	86333	25381	39794	37650	85762	55631	67141	--	--
pmb2591	245.09	203.2	246.1	C13H14N2O3	[M-H]-	N-Acetyl-L-Tryptophan	Amino acids and derivatives	Amino acids and derivatives	1218-34-4	1	1383900	1051800	2157500	870770	1153600	1294600	259180	277000	117780	1051400	1065300	1280600	--	--
Zmdp001647	247.13	184.1	246.122	C10H18N2O5	[M+H]+	γ-Glutamyl-L-valine	Amino acids and derivatives	Amino acids and derivatives	-	1	55017	32774	60416	24156	46050	35416	42445	46693	34837	30218	35652	43987	--	--
pme2563	249.06	128	250.062	C8H14N2O5S	[M-H]-	γ-Glu-Cys	Amino acids and derivatives	Amino acids and derivatives	636-58-8	3	12141	15994	10650	5687.6	5668.5	4807.6	9468.9	3397.3	6917.4	6590.7	9806	7745.6	C00669	ko00480,ko01100
Lmhp002153	251.14	147.04	250.132	C13H18N2O3	[M+H]+	N-p-Coumaroylhydroxyputrescine	Alkaloids	Phenolamine	-	3	13826000	9031600	13448000	16334000	14768000	16408000	5495300	5560500	3149900	9590800	10232000	10410000	--	--
pme3961	252.11	136	251.102	C10H13N5O3	[M+H]+	2'-Deoxyadenosine	Nucleotides and derivatives	Nucleotides and derivatives	958-09-8	3	3234300	4813400	6802200	436650	440060	332960	186310	385040	150320	1731600	1641600	1751200	C00559	ko00230,ko01100,ko02010
pme2776	253.09	137	252.086	C10H12N4O4	[M+H]+	2'-Deoxyinosine	Nucleotides and derivatives	Nucleotides and derivatives	890-38-0	3	33360	28862	23713	41925	36626	26771	11335	20096	13548	30030	19586	31568	C05512	ko00230,ko01100,ko02010
Lmcn009122	253.22	235.21	254.225	C16H30O2	[M-H]-	(7Z)-Hexadecenoic acid	Lipids	Free fatty acids	2416-19-5	1	4338.4	4325.9	7629.9	7370.8	7172.1	3852.4	7578.4	8004.4	5671.2	5606.3	4407.9	6669.6	--	--
mws0361	253.22	235.19	254.225	C16H30O2	[M-H]-	Palmitoleic Acid	Lipids	Free fatty acids	373-49-9	1	5792.3	1975.9	6480.3	7181.1	3064.4	3005.6	7236.6	7516.2	6303.9	5926.1	5395.6	2764.1	C08362	ko00061
pma3101	256.2	124.1	256.082	C11H14NO6+	[M+H]+	Nicotinate D-ribonucleoside	Others	Vitamin	17720-18-2	3	726350	968910	881970	779800	903400	670410	762570	1061000	665250	673870	697760	764390	C05841	ko00760,ko01100
mws1488	255.23	237.22	256.24	C16H32O2	[M-H]-	Palmitic acid	Lipids	Free fatty acids	57-10-3	1	74719	62857	80231	67663	69030	69715	72923	70698	83714	50822	53312	54988	C00249	ko00061,ko00062,ko00071,ko00073,ko01040,ko01100,ko01212
mws0120	258.11	104.11	257.103	C8H20NO6P	[M+H]+	Choline Alfoscerate	Lipids	PC	28319-77-9	3	244580	308740	264390	337800	211540	229060	333850	320970	446230	333290	329880	276660	C00670	ko00564,ko00565
MWSslk133	257.18	195.18	258.183	C14H26O4	[M-H]-	1,14-Tetradecanedioic Acid	Organic acids	Organic acids	821-38-5	3	12459	14962	15084	16105	18179	16322	18533	17774	16119	14501	16120	19191	--	--
Zmyn000110	258.04	78.96	259.046	C6H14NO8P	[M-H]-	D-Glucosamine 1-phosphate	Others	Saccharides and Alcohols	2152-75-2	3	11610	13336	12088	13898	9524.1	11981	14495	13337	22676	15403	16955	12953	C06156	ko00520,ko01100
MWS2442	259.02	96.97	260.03	C6H13O9P	[M-H]-	D-Fructose 6-Phosphate	Others	Saccharides and Alcohols	643-13-0	1	2479900	3335600	2678900	2134900	2540100	2350200	1320300	1252200	2394900	2047300	2139800	2188200	C00085	ko00052,ko00500,ko00710,ko01100,ko01110,ko01200
mws1090	259.02	97	260.03	C6H13O9P	[M-H]-	Glucose-1-phosphate	Others	Saccharides and Alcohols	59-56-3	1	2921800	4126000	3464300	2828100	3245600	3066700	1528000	1463000	3001800	2415800	2716400	2737000	C00103	ko00010,ko00040,ko00052,ko00500,ko00520,ko00523,ko00561,ko01100,ko01110
mws0866	259.02	97	260.03	C6H13O9P	[M-H]-	D-Glucose 6-phosphate	Others	Saccharides and Alcohols	56-73-5	1	3610600	5208800	4083700	3120800	3998000	3719700	2051400	1936700	3676400	2943300	3390400	3278100	C00092	ko00500,ko00562,ko00998,ko01100,ko01110
Zmdp002216	261.14	86.1	260.137	C11H20N2O5	[M+H]+	L-γ-Glutamyl-L-leucine	Amino acids and derivatives	Amino acids and derivatives	2566-39-4	1	174830	138200	216530	104680	255800	176550	126020	192970	100600	121750	159560	174090	--	--
Zmpn000095	261.04	78.96	262.045	C6H15O9P	[M-H]-	Sorbitol-6-phosphate	Others	Saccharides and Alcohols	20479-58-7	3	19277	32329	21539	21027	21256	22112	13153	10737	25433	19280	21912	19064	C01096	ko00051,ko01100
Hmjp000461	265.08	103.04	264.084	C10H16O8	[M+H]+	3-O-Glucoside-3-hydroxy-y-butyrolactone	Others	Others	-	3	219560	172260	206550	296840	342180	402700	256330	245760	324410	226780	225070	276120	--	--
Lmtn004049	263.13	204.12	264.136	C15H20O4	[M-H]-	Abscisic acid	Organic acids	Organic acids	21293-29-8	3	10062	6286.5	7455.3	8660.7	5776.2	8459.9	4565.1	4899.1	12417	7596.7	6995.3	7322.7	C06082	ko00906,ko01100,ko01110,ko04075
Lmlp003161	265.15	177.06	264.147	C14H20N2O3	[M+H]+	N-Feruloylputrescine	Alkaloids	Phenolamine	501-13-3	1	2946100	2163400	2682000	2722500	1771900	3019500	274510	568210	408130	1929600	1633800	1894400	C10497	ko00330,ko01100
Hmsn000210	133.01	115.01	266.224	C17H30O2	[M-H]-	Methyl 7,10-hexadecadienoate	Lipids	Free fatty acids	-	3	5512900	4700800	6393300	7840700	5112700	7061500	6423900	6704100	5381300	6116100	6250700	6108000	--	--
pme1184	268.1	152	267.097	C10H13N5O4	[M+H]+	2'-Deoxyguanosine	Nucleotides and derivatives	Nucleotides and derivatives	961-07-9	3	799910	1153000	1359700	360580	423050	334090	285040	442970	252360	540980	561240	527740	C00330	ko00230,ko01100,ko02010
pme0230	268.1	136.06	267.097	C10H13N5O4	[M+H]+	Adenosine	Nucleotides and derivatives	Nucleotides and derivatives	58-61-7	1	48864000	109620000	86650000	19405000	22429000	17419000	6307000	11336000	11772000	42823000	42885000	48052000	C00212	ko00230,ko01100,ko02010
Zmjp000966	268.11	136.06	267.097	C10H13N5O4	[M+H]+	Vidarabine	Others	Others	5536-17-4	1	47218000	104030000	84507000	18588000	22925000	17315000	5931800	10698000	11444000	40563000	42015000	44823000	--	--
mws1060	267.07	135	268.081	C10H12N4O5	[M-H]-	9-(Arabinosyl)hypoxanthine	Nucleotides and derivatives	Nucleotides and derivatives	7013-16-3	3	150740	158730	194730	166590	300180	142890	53607	78713	64661	129320	148120	137390	--	--
pme1119	269.09	137	268.081	C10H12N4O5	[M+H]+	Inosine	Nucleotides and derivatives	Nucleotides and derivatives	58-63-9	3	6450.9	18772	17340	11014	18336	14742	7153	8946.6	8953.2	18898	11177	14299	C00294	ko00230,ko01100,ko02010
pmp000087	269.1	177.05	268.095	C13H16O6	[M+H]+	2-Feruloyl-sn-glycerol	Phenolic acids	Phenolic acids	-	3	61524	26078	55919	116160	94309	76953	78187	36718	34670	48484	70222	70060	--	--
mws0383	267.23	267.23	268.24	C17H32O2	[M-H]-	10-Heptadecenoic Acid	Lipids	Free fatty acids	29743-97-3	2	97613	46711	188640	182880	155160	174520	147570	228050	125050	175890	192660	168100	--	--
MWS20151	271.06	153.02	270.053	C15H10O5	[M+H]+	Apigenin	Flavonoids	Flavones	520-36-5	1	113040	9	98297	110020	92101	92578	78336	115100	17240	74523	74605	92867	C01477	ko00941,ko00943,ko00944,ko01100,ko01110
Lmyn006227	269.05	151	270.053	C15H10O5	[M-H]-	Galangin (3,5,7-Trihydroxyflavone)	Flavonoids	Flavones	548-83-4	1	27733	9	19679	23425	17150	22161	22485	34167	9	20758	22279	20745	C10044	ko00941
pmf0293	269.29	209.2	270.292	C18H38O	[M-H]-	1-Octadecanol	Lipids	Free fatty acids	112-92-5	3	88449	88066	82335	85760	85234	86125	90655	93033	105360	87562	91672	90629	--	--
mws0914	271.06	151	272.068	C15H12O5	[M-H]-	Pinobanksin	Flavonoids	Flavanonols	548-82-3	3	6067	5763.5	3951.6	5006.9	4267.5	5547.2	2058.8	3826.5	25085	6577.8	4290.2	3880.7	C09826	ko00941
pme0376	271.06	151	272.068	C15H12O5	[M-H]-	Naringenin (5,7,4'-Trihydroxyflavanone)	Flavonoids	Flavanones	480-41-1	3	2936.5	5149.1	4397.6	2971.2	2634.5	3741.6	2601.5	2229.5	21449	4551.9	4971.9	3227.5	C00509	ko00941,ko00943,ko01100,ko01110
MWSmce675	271.08	108.02	272.09	C12H16O7	[M-H]-	α-Arbutin	Others	Others	84380-01-8	3	47674	33256	73025	125740	163620	129200	154110	145400	99009	93502	99421	102510	--	--
Lmmn003323	271.23	225.22	272.235	C16H32O3	[M-H]-	2-Hydroxyhexadecanoic acid	Organic acids	Organic acids	764-67-0	1	2226600	595410	1955800	1737100	1705500	956950	2952000	2988500	960470	1575000	1620100	1728500	--	--
pmb1452	275.1	213.2	273.267	C16H35NO2	[M+H]+	N-Lauryldiethanolamine	Others	Others	1541-67-9	3	139910	90465	101460	97773	106040	96941	91157	99015	119510	56365	64651	74053	--	--
pmp001264	274.27	256.27	273.267	C16H35NO2	[M+H]+	Hexadecylsphingosine	Lipids	Sphingolipids	-	1	2811500	2567100	2774100	3131300	3006700	3090200	2624900	2710500	2612100	2388200	2808700	3071800	--	--
Lmrj002793	277.12	120.08	276.112	C14H16N2O4	[M+H]+	Cyclo(Phe-Glu)	Amino acids and derivatives	Amino acids and derivatives	-	3	17427	16113	16342	7823	7976.7	16390	11214	14283	11290	12514	12520	12999	--	--
pme1712	275	257	276.132	C11H20N2O6	[M-H]-	L-Saccharopine	Amino acids and derivatives	Amino acids and derivatives	997-68-2	3	18613	16826	27302	36769	22720	24370	16520	26371	23090	21980	18935	20422	C00449	ko00300,ko00310,ko01100,ko01110,ko01230
pma0461	277.22	93.1	276.209	C18H28O2	[M+H]+	14,15-Dehydrocrepenynic acid	Lipids	Free fatty acids	4154-44-3	3	33078	27312	32973	43068	24881	132740	30942	79372	23837	47121	51406	59643	--	--
pmp001230	279.16	121	278.152	C16H22O4	[M+H]+	Senkyunolide M	Others	Others	146986-60-9	1	22351000	18464000	21262000	19797000	17274000	22927000	17889000	17923000	11773000	18024000	18604000	18555000	--	--
Lmlp012720	279.16	149.02	278.152	C16H22O4	[M+H]+	Dibutyl phthalate	Phenolic acids	Phenolic acids	84-74-2	1	15789000	13004000	15285000	14401000	12199000	16303000	12696000	13335000	8965100	12994000	13228000	13237000	C14214	--
Lmxp011770	279.16	149.02	278.152	C16H22O4	[M+H]+	Diisobutyl phthalate	Phenolic acids	Phenolic acids	84-69-5	1	15925000	12277000	13393000	13988000	11809000	15750000	12790000	12014000	8697500	11895000	12485000	12347000	C15205	--
MWSmce341	279.16	149.03	278.152	C16H22O4	[M+H]+	Butyl isobutyl phthalate	Phenolic acids	Phenolic acids	17851-53-5	1	16012000	13130000	15082000	14759000	12478000	16444000	13043000	13477000	9181800	13259000	13786000	13192000	--	--
mws5035	279.17	120.08	278.163	C15H22N2O3	[M+H]+	L-Leucyl-L-phenylalanine	Amino acids and derivatives	Amino acids and derivatives	56217-82-4	3	55801	23293	69453	53686	45484	46166	26094	30322	25559	50858	44055	46248	--	--
Lmbn005923	277.22	59.01	278.225	C18H30O2	[M-H]-	Crepenynic acid	Lipids	Free fatty acids	2277-31-8	2	13674	12042	12534	14683	12693	15933	14952	16712	13218	13912	13956	18947	C07289	ko00591
pmb0889	279.23	95.1	278.225	C18H30O2	[M+H]+	Punicic acid (9Z,11E,13Z-octadecatrienoic acid)	Lipids	Free fatty acids	544-72-9	3	136550	92486	151670	201950	142670	172920	132160	209550	143210	153900	172930	157790	C08364	--
mws0367	277.22	277.22	278.225	C18H30O2	[M-H]-	α-Linolenic Acid	Lipids	Free fatty acids	463-40-1	2	7970100	5508100	7048200	7681400	6241900	7816000	7731200	10351000	7358000	7147700	7360600	7535700	C06427	ko00592,ko01040,ko01100,ko01110
MWSmce692	277.22	59.01	278.225	C18H30O2	[M-H]-	γ-Linolenic Acid	Lipids	Free fatty acids	506-26-3	1	15310	12936	14770	15614	14661	13839	13635	19494	13894	13191	13487	18235	C06426	ko00591,ko01040,ko01100
pmb1650	279.2	149.4	278.225	C18H30O2	[M+H]+	Octadeca-11E,13E,15Z-trienoic acid	Lipids	Free fatty acids	25575-00-2	3	2542800	2096600	2389900	2299100	1996400	2732100	1904900	2085300	1359700	2061500	1981400	2128700	--	--
Lmhn002926	279.05	163.04	280.058	C13H12O7	[M-H]-	p-Coumaroylmalic acid	Phenolic acids	Phenolic acids	-	3	1301500	774610	1173000	1257300	1182100	1118300	736110	787400	504710	910590	850990	998840	--	--
mws0629	281.11	166	280.106	C13H16N2O5	[M+H]+	L-Aspartyl-L-Phenylalanine	Amino acids and derivatives	Amino acids and derivatives	13433-09-5	3	55573	32738	84921	104270	86038	87381	101080	102050	90788	72404	62837	75523	--	--
Lmhp002501	281.15	177.05	280.142	C14H20N2O4	[M+H]+	N-Feruloylhydroxyputrescine	Alkaloids	Phenolamine	-	3	10930000	7207200	11776000	13336000	11394000	13874000	3734600	4370500	3519700	8698500	8570700	9187000	--	--
mws1491	279.23	279.23	280.24	C18H32O2	[M-H]-	Linoleic acid	Lipids	Free fatty acids	60-33-3	1	28726000	24989000	33260000	31521000	25015000	30103000	25601000	35846000	37566000	37402000	37096000	38782000	C01595	ko00591,ko01040,ko01100
MWS4354	282.12	150.08	281.112	C11H15N5O4	[M+H]+	N6-methyladenosine	Nucleotides and derivatives	Nucleotides and derivatives	1867-73-8	3	80981	207460	144190	74287	61901	60947	28422	56493	41793	82295	81219	86915	--	--
Hmhp001812	282.12	136.06	281.112	C11H15N5O4	[M+H]+	2'-O-Methyladenosine	Nucleotides and derivatives	Nucleotides and derivatives	2140-79-6	1	457670	982100	794570	97802	82647	77661	28209	55830	44700	269540	234000	263410	--	--
YC512118	282.28	247.24	281.272	C18H35NO	[M+H]+	Oleamide (9-Octadecenamide)	Lipids	Free fatty acids	301-02-0	3	126130	172800	184590	188680	249690	253620	179140	149350	98956	127570	119390	144940	C19670	--
mws2623	281.25	281.25	282.256	C18H34O2	[M-H]-	11-Octadecanoic acid(Vaccenic acid)	Lipids	Free fatty acids	506-17-2	2	4635900	3821600	4947400	4553100	4675700	4902400	4671300	5267200	5924600	5324400	4987900	5178100	C21944	--
MWSmce333	284.1	152.06	283.092	C10H13N5O5	[M+H]+	Crotonoside; 2-Hydroxyadenosine	Nucleotides and derivatives	Nucleotides and derivatives	1818-71-9	3	628850	3132200	1382900	263170	226920	187810	43466	100120	121470	591390	596380	500650	C08432	--
pme1178	284.1	152	283.092	C10H13N5O5	[M+H]+	Guanosine	Nucleotides and derivatives	Nucleotides and derivatives	118-00-3	1	10821000	27592000	22069000	3783700	2892000	2863400	754930	1783600	1917200	7829100	7842000	8078700	C00387	ko00230,ko01100,ko02010
Zmzp005934	284.3	102.09	283.288	C18H37NO	[M+H]+	Stearamide	Alkaloids	Alkaloids	124-26-5	2	174540	97302	170900	255620	285960	255640	157790	137440	89295	149580	143280	146360	C13846	--
mws0668	283.07	151	284.076	C10H12N4O6	[M-H]-	Xanthosine	Nucleotides and derivatives	Nucleotides and derivatives	146-80-5	3	90295	50594	84690	133080	110160	156150	58952	35822	50315	76925	77136	86685	C01762	ko00230,ko00232,ko01100,ko01110,ko02010
mws1489	283.26	283.26	284.272	C18H36O2	[M-H]-	Stearic Acid	Lipids	Free fatty acids	57-11-4	3	1172600	1953400	1922700	1162300	1899100	1815000	1965400	2008900	1971900	54835	55342	52480	C01530	ko00061,ko01040
pmn001511	285.1	123	286.105	C13H18O7	[M-H]-	3-Hydroxy-5-Methylphenol-1-O-Glucoside	Phenolic acids	Phenolic acids	-	3	24367	8441.2	44595	9	83266	19636	9	9	9	17337	18169	22476	--	--
MWSslk132	285.21	223.21	286.214	C16H30O4	[M-H]-	Hexadecanedioic acid	Lipids	Free fatty acids	505-54-4	1	366230	118740	427880	163350	227950	138260	97803	153550	111230	185300	193340	191190	C19615	ko00073,ko01100
Zmyn005252	285.24	239.24	286.251	C17H34O3	[M-H]-	3-Hydroxy-palmitic acid methyl ester	Lipids	Free fatty acids	51883-36-4	3	12150	8844.8	9947.1	13915	10469	10813	11272	13070	9939.7	9104.4	8179.7	8733.1	C11849	--
mws1436	287.29	97.2	286.287	C18H38O2	[M+H]+	1,18-Octadecanediol	Lipids	Free fatty acids	3155-43-9	3	13754	17425	30016	32215	37238	25734	38971	82772	62591	37354	40652	36923	--	--
pmb2657	289.1	97.1	290.123	C10H18N4O6	[M-H]-	Argininosuccinic acid	Organic acids	Organic acids	2387-71-5	3	183840	220390	177020	134020	165650	128850	78199	87784	192620	134210	145690	151100	C03406	ko00220,ko00250,ko01100,ko01110,ko01230
MWSmce689	293.25	95.09	292.24	C19H32O2	[M+H]+	Methyl linolenate	Lipids	Free fatty acids	301-00-8	3	10160	4163.3	9002.9	12909	8134.7	8207.4	6242.6	10677	8009.7	10435	9533.9	10120	--	--
Zmdn001564	293.11	164.07	294.122	C14H18N2O5	[M-H]-	γ-Glutamylphenylalanine	Amino acids and derivatives	Amino acids and derivatives	7432-24-8	3	27860	33632	27153	29121	18927	18246	43565	39626	40989	32030	28418	24847	--	--
Zmyn004732	293.21	185.12	294.219	C18H30O3	[M-H]-	2R-hydroxy-9Z,12Z,15Z-octadecatrienoic acid	Others	Others	-	3	66047	31476	99226	195410	207940	126970	25338	70166	113590	74772	78160	92299	C16342	ko00592
Zmyn004676	293.21	113.1	294.219	C18H30O3	[M-H]-	17-Hydroxylinolenic acid	Others	Others	-	3	52184	27397	55554	122060	150060	105340	63024	92361	56558	65058	71953	77356	C16346	ko00592
pmb2787	293.21	275.1	294.219	C18H30O3	[M-H]-	9-Oxo-10E,12Z-octadecadienoic acid	Lipids	Free fatty acids	54232-59-6	3	3562.5	9	3002.3	13473	15598	6247.9	9	5529.5	4325.5	5035.1	6923.3	5498.5	C14766	ko00591
Zmpn003368	293.21	195.14	294.219	C18H30O3	[M-H]-	13S-Hydroxy-9Z,11E,15Z-octadecatrienoic acid	Lipids	Free fatty acids	87984-82-5	3	10458	5246.6	6484.7	17780	11391	70379	13476	36658	10650	19679	19940	23093	C16316	ko00592
pmb2792	293.21	193.1	294.219	C18H30O3	[M-H]-	13-Hydroxy-6,9,11-octadecatrienoic acid	Lipids	Free fatty acids	74784-20-6	3	268030	156430	149510	235590	135550	171930	174620	232610	264140	182920	169590	187440	--	--
Lmqp000329	296.07	104.11	295.056	C8H14N3O7P	[M+H]+	5-Aminoimidazole ribonucleotide	Nucleotides and derivatives	Nucleotides and derivatives	25635-88-5	1	321260	255400	380040	382340	208810	292730	428020	339630	646010	323160	334680	381610	--	--
pmn001687	295.05	163.04	296.053	C13H12O8	[M-H]-	Cis-Coutaric acid	Phenolic acids	Phenolic acids	67920-37-0	3	86205	44622	177200	101900	554260	354570	314070	350840	69760	161550	201170	249500	--	--
Hmqp005411	297.24	81.07	296.234	C18H32O3	[M+H]+	9-Oxo-12Z-Octadecenoic acid	Lipids	Free fatty acids	112543-32-5	3	24591	8886	34165	17749	22134	19801	24302	46168	29731	15990	17349	13065	--	--
Rfmb091	295.23	195.14	296.235	C18H32O3	[M-H]-	9S-Hydroxy-10E,12Z-octadecadienoic acid	Lipids	Free fatty acids	15514-85-9	1	96618	65850	111360	161970	130710	225230	116710	175140	124950	128980	140820	143480	C14767	ko00591
Lmbn005662	295.23	171.1	296.235	C18H32O3	[M-H]-	9(10)-EpOME;(9R,10S)-(12Z)-9,10-Epoxyoctadecenoic acid	Lipids	Free fatty acids	16833-56-0	3	30226	20669	51593	38419	37260	32257	24283	34863	32811	36942	34580	34553	C14825	ko00591,ko01100
Lmbn005369	295.23	195.14	296.235	C18H32O3	[M-H]-	13(S)-HODE;13(S)-Hydroxyoctadeca-9Z,11E-dienoic acid	Lipids	Free fatty acids	10219-69-9	1	66331	47290	76617	109750	96067	154200	83338	126350	88351	77504	81556	86762	C14762	ko00591
pme1474	298.1	136	297.09	C11H15N5O3S	[M+H]+	5'-Deoxy-5'-(methylthio)adenosine	Nucleotides and derivatives	Nucleotides and derivatives	2457-80-9	1	6013400	11938000	4982700	2993900	3281500	3466000	2762300	3160800	6438700	4634100	4637000	5286700	C00170	ko00270,ko00908,ko01100
pmb0197	298.1	166.3	297.107	C11H15N5O5	[M+H]+	N7-Methylguanosine	Nucleotides and derivatives	Nucleotides and derivatives	20244-86-4	3	103010	350330	233740	59735	47044	57982	15888	40173	44363	96886	100710	71220	C20674	--
Lmfp007216	299.16	131.05	298.157	C19H22O3	[M+H]+	Acerogenin A	Phenolic acids	Phenolic acids	60503-28-8	3	1334.1	1829.7	2043.2	4610.1	14352	4106.9	8438.5	6222.7	3784.9	3324.5	3309.3	5713.5	--	--
Zmyn004714	297.24	183.14	298.251	C18H34O3	[M-H]-	Ricinoleic acid	Lipids	Free fatty acids	141-22-0	1	136140	58021	171300	1313800	719460	785470	14786	33455	94419	244410	251400	287040	C08365	--
pmf0297	297.32	183.1	298.324	C20H42O	[M-H]-	1-Eicosanol	Lipids	Free fatty acids	629-96-9	3	161020	77011	191110	1528300	805190	913090	26779	48840	117970	286880	294980	350950	--	--
Zmhn003257	299.06	284.04	300.063	C16H12O6	[M-H]-	5,7,2'-Trhiyroxy-8-methoxyflavone	Flavonoids	Flavones	-	3	46157	3150.3	27579	65106	25140	37928	122230	163120	17030	56326	52770	57563	--	--
MWSHY0069	301.07	286.05	300.063	C16H12O6	[M+H]+	Hispidulin (5,7,4'-Trihydroxy-6-methoxyflavone)	Flavonoids	Flavones	1447-88-7	3	267880	19427	151610	300770	179020	198170	310090	430150	45238	229020	232080	234890	C10058	--
MWSHY0009	301.07	286.05	300.063	C16H12O6	[M+H]+	Diosmetin (5,7,3'-Trihydroxy-4'-methoxyflavone)	Flavonoids	Flavanones	520-34-3	3	256330	14321	153280	316920	166890	196640	256840	456620	38093	211460	215700	256440	C10038	--
MWS20189	301.07	286.05	300.063	C16H12O6	[M+H]+	Tectorigenin	Flavonoids	Isoflavones	548-77-6	3	224640	8686.7	107450	286700	127560	174560	252520	394840	29188	209030	212300	200910	C10534	--
Lmjp004941	301.07	286.05	300.063	C16H12O6	[M+H]+	Rhamnocitrin (7-Methylkaempferol)	Flavonoids	Flavones	569-92-6	3	218340	18205	140220	298280	148460	191330	265130	396840	42166	247600	227600	226210	C17059	--
Zmhn001926	299.08	137.02	300.084	C13H16O8	[M-H]-	1-O-Salicyl-D-glucose	Phenolic acids	Phenolic acids	60517-74-0	1	4263700	1997200	8669600	1101900	9451600	2266900	2893000	2131200	2775700	4063300	3835300	3951500	--	--
Hmtn001302	299.08	137.02	300.085	C13H16O8	[M-H]-	Glucosyloxybenzoic acid	Phenolic acids	Phenolic acids	-	1	3926200	1957700	8245600	1159300	9397000	2195100	2957700	1934300	2699700	3999600	3870300	4118200	--	--
pmb3142	299.1	137.1	300.085	C13H16O8	[M-H]-	Salicylic acid-2-O-glucoside	Phenolic acids	Phenolic acids	10366-91-3	1	6174800	4751800	8559600	7088800	8537500	7305500	2129200	1862600	1531700	5103500	5111300	4705900	--	--
pmc1990	299.1	223.1	300.1	C17H16O5	[M-H]-	4'-Hydroxy-5,7-dimethoxyflavanone	Flavonoids	Flavanols	-	3	13484000	14605000	12258000	15354000	10929000	12219000	13756000	14364000	12238000	9172400	11890000	10398000	--	--
MWS5235	299.26	253.25	300.266	C18H36O3	[M-H]-	12-Hydroxyoctadecanoic acid	Lipids	Free fatty acids	106-14-9	3	78194	17844	16084	14268	38868	9135.3	52799	31069	9615.3	11231	8995.4	10059	--	--
Zmyn005384	299.26	253.26	300.266	C18H36O3	[M-H]-	2R-Hydroxyoctadecanoic Acid	Lipids	Free fatty acids	26633-48-7	1	72713	42120	73871	62253	60502	50678	98853	106450	64394	66208	69654	67115	C03042	--
MWS4295	299.26	253.25	300.266	C18H36O3	[M-H]-	DL-2-hydroxystearic acid	Lipids	Free fatty acids	629-22-1	3	84739	53562	96581	72455	80811	63038	122000	135030	82606	77161	88502	79800	--	--
Lmqn008288	299.26	299.26	300.267	C18H36O3	[M-H]-	3-Hydroxyoctadecanoic Acid	Lipids	Free fatty acids	45261-96-9	3	579710	229680	222050	290700	173760	219980	266300	189660	285270	359310	352440	540910	--	--
Zmpp002571	303.05	257.05	302.043	C15H10O7	[M+H]+	Robinetin	Flavonoids	Flavonols	490-31-3	3	26890	25391	25594	20205	14892	15989	24597	15766	18788	28437	29775	23712	C10177	--
pme3514	301.04	151	302.043	C15H10O7	[M-H]-	Morin	Flavonoids	Flavonols	480-16-0	2	5124.5	14032	1930.4	7893.6	13409	29478	3743.7	4047.7	16849	22633	20118	22276	C10105	--
Hmqn000843	301.09	123.01	302.1	C13H18O8	[M-H]-	Tachioside	Phenolic acids	Phenolic acids	109194-60-7	2	1036400	555920	1577600	1606700	1425600	1600000	529490	597380	349950	982700	983610	1079600	--	--
Zmhn000892	301.09	139.05	302.1	C13H18O8	[M-H]-	4-O-Glucosyl-3,4-dihydroxybenzyl alcohol	Phenolic acids	Phenolic acids	-	2	142280	83851	194840	205840	191380	196200	71988	73108	40385	116620	137320	123520	--	--
MWSmce549	303.25	57.07	302.246	C17H34O4	[M+H]+	1-Monomyristin	Lipids	Free fatty acids	589-68-4	3	343670	348380	293140	343950	318140	301580	292960	282280	337650	203850	210210	237290	--	--
mws1375	304.15	185.09	303.143	C12H21N3O6	[M+H]+	Nicotianamine	Alkaloids	Alkaloids	34441-14-0	3	50902	36707	41237	36124	49793	59886	13639	22068	36268	35830	34246	42568	C05324	--
mws0369	303.23	258.9	304.24	C20H32O2	[M-H]-	Arachidonic Acid	Lipids	Free fatty acids	506-32-1	3	18160	7911.2	12675	11076	9045.5	10494	8997.9	15301	11479	17922	12922	9125	C00219	ko00590,ko00591,ko01040,ko01100
pme1086	306.08	143	307.084	C10H17N3O6S	[M-H]-	Glutathione reduced form	Amino acids and derivatives	Amino acids and derivatives	70-18-8	1	439510	531760	397140	586590	547700	725330	947220	503420	971760	581960	519190	514060	C00051	ko00270,ko00480,ko01100,ko02010
pmb2855	307	145	308.122	C11H20N2O8	[M-H]-	L-Glutamine-O-glycoside	Amino acids and derivatives	Amino acids and derivatives	-	3	294800	118890	330690	145160	151420	258740	228780	218310	121590	181870	211970	216820	--	--
pmn001610	307.26	307.3	308.272	C20H36O2	[M-H]-	Eicosadienoic acid	Lipids	Free fatty acids	5598-38-9	2	332520	206670	436000	366970	423950	367540	447850	611050	394800	425160	425770	444720	C16525	ko01040
pmb2857	308.1	146.1	309.106	C11H19NO9	[M-H]-	L-Glutamic acid-O-glycoside	Amino acids and derivatives	Amino acids and derivatives	-	3	29412	14931	28614	17139	23201	23482	8089.5	17805	18325	22614	20966	32303	--	--
Lmhn003074	309.06	193.05	310.069	C14H14O8	[M-H]-	Feruloylmalic acid	Phenolic acids	Phenolic acids	-	1	1856500	1170700	2059700	2520500	3438200	3754900	1773000	3313800	1216200	2231100	2237200	2286500	--	--
pmb2791	309.21	209.1	310.1	C18H30O4	[M-H]-	9-Hydroperoxy-10E,12,15Z-octadecatrienoic acid	Lipids	Free fatty acids	111004-08-1	3	166760	105930	102030	263610	361340	176940	89098	115270	173980	116940	115360	122660	C16321	ko00592,ko01110
Zmdp001857	311.12	165.05	310.116	C14H18N2O6	[M+H]+	γ-Glutamyltyrosine	Amino acids and derivatives	Amino acids and derivatives	7432-23-7	3	63956	58498	55951	56388	34325	38161	238620	218610	115940	86262	96916	102810	--	--
Zmzn003953	309.2	227.2	310.214	C18H30O4	[M-H]-	13(s)-hydroperoxy-(9z,11e,15z)-octadecatrienoic acid	Lipids	Free fatty acids	67597-26-6	1	212330	183400	188730	250250	198990	169580	271370	293030	309880	192380	184040	195700	C04785	ko00592,ko01100,ko01110
Zmyn004449	309.21	171.1	310.214	C18H30O4	[M-H]-	9-Hydroxy-12-oxo-10(E),15(Z)-octadecadienoic acid	Others	Others	-	3	4075.3	2848.6	6567.8	7031	7356.5	8374.8	3533.2	2505.6	3694.8	3957.8	3606.3	5604	C21923	ko00592,ko01110
pmn001606	309.28	309.28	310.287	C20H38O2	[M-H]-	Eicosenoic acid	Lipids	Free fatty acids	26764-41-0	3	38124	46669	36093	43782	26897	20536	14201	18125	20262	29568	40147	34570	C16526	ko01040
Lmap001823	312.11	132.04	311.101	C14H17NO7	[M+H]+	Dhurrin	Alkaloids	Phenolamine	499-20-7	3	48203	35098	45204	48869	88035	63058	77781	66326	43257	61994	53228	52522	C05143	ko00460,ko01100,ko01110
pme3967	312.13	180	311.123	C12H17N5O5	[M+H]+	2-(Dimethylamino)guanosine	Nucleotides and derivatives	Nucleotides and derivatives	2140-67-2	3	95226	244030	164500	57122	56672	43322	30520	47052	34024	93023	77336	90246	--	--
Lmcp002302	312.13	180.09	311.123	C12H17N5O5	[M+H]+	N6-(2-Hydroxyethyl)adenosine	Nucleotides and derivatives	Nucleotides and derivatives	4338-48-1	3	85780	240530	176360	40455	48563	34574	21826	38340	29140	66997	73777	77217	--	--
Lmhn001477	311.04	179.04	312.048	C13H12O9	[M-H]-	2-Caffeoyl-L-tartaric acid (Caftaric acid)	Phenolic acids	Phenolic acids	67879-58-7	2	55763	44516	43536	43792	100300	81315	9	9	9	47848	38057	47426	--	--
Lmqp002761	313.14	151.08	312.136	C19H20O4	[M+H]+	Alnusonol	Phenolic acids	Phenolic acids	52330-12-8	3	416850	300820	542980	631760	468420	481460	49237	129900	108310	322600	324420	330920	--	--
MWS80006	311.22	293.21	312.23	C18H32O4	[M-H]-	9-Hydroperoxy-9Z,11E-Octadecadienoic Acid	Lipids	Free fatty acids	5502-91-0	1	78400	25654	88733	58698	81110	39765	11818	23967	24522	50009	47339	59519	C14827	ko00591,ko01100
Lmbn005287	311.22	249.22	312.23	C18H32O4	[M-H]-	7S,8S-DiHODE; (9Z,12Z)-(7S,8S)-Dihydroxyoctadeca-9,12-dienoic acid	Lipids	Free fatty acids	143288-65-7	1	211460	63786	257320	160790	161740	97911	31785	56746	60582	115160	124050	121360	C07354	ko00591
pmb2804	311.1	171.3	312.23	C18H32O4	[M-H]-	13S-Hydroperoxy-9Z,11E-octadecadienoic acid	Lipids	Free fatty acids	33964-75-9	3	872750	516440	1493900	2855000	2077800	2224500	1278700	2494000	3371900	1644000	1706400	1788500	C04717	ko00591,ko01100
Lmbn004685	311.22	223.17	312.23	C18H32O4	[M-H]-	5S,8R-DiHODE; (5S,8R,9Z,12Z)-5,8-Dihydroxyoctadeca-9,12-dienoate	Lipids	Free fatty acids	-	3	134740	49356	37833	117260	48885	41329	35961	42482	85367	60771	63367	59376	C20186	ko00591
Lmmn002179	313.09	107.05	314.1	C14H18O8	[M-H]-	Methyl salicylate-2-O-glucoside	Phenolic acids	Phenolic acids	10019-60-0	3	354840	400750	481220	222180	472160	376390	227910	177320	111370	359400	341090	276340	--	--
Lmyn002403	313.09	101.02	314.1	C14H18O8	[M-H]-	Mandelic acid-β-glucoside	Phenolic acids	Phenolic acids	-	3	92533	120210	126580	69102	122150	95102	66236	61168	40488	91853	95319	73954	--	--
Lmbn005487	313.24	251.24	314.246	C18H34O4	[M-H]-	12,13-DHOME; (9Z)-12,13-Dihydroxyoctadec-9-enoic acid	Lipids	Free fatty acids	263399-35-5	3	366450	91446	394970	242880	417180	173360	34575	63774	72413	176390	181610	199000	C14829	ko00591
Lmbn007891	313.24	183.14	314.246	C18H34O4	[M-H]-	Hydroxy ricinoleic acid	Lipids	Free fatty acids	-	3	3849.5	4230.5	4989.4	4486.7	3239.2	6518.8	5880.2	12252	5505.8	5114.6	6820	5658.7	--	--
pmp000003	317.07	302.04	316.058	C16H12O7	[M+H]+	Nepetin (5,7,3',4'-Tetrahydroxy-6-methoxyflavone)	Flavonoids	Flavones	520-11-6	3	35210	9	10090	20248	9024.8	11696	30630	29525	9	20949	15703	17972	--	--
Zmzp004111	317.06	302.04	316.058	C16H12O7	[M+H]+	Selagin	Flavonoids	Flavones	-	3	8296.8	28696	5905.8	14742	15553	33982	2381.8	573.53	8847.8	13395	14557	8804.2	--	--
pmn001367	315.07	153.02	316.079	C13H16O9	[M-H]-	Protocatechuic acid-4-O-glucoside	Phenolic acids	Phenolic acids	-	1	7447400	5142200	10089000	6578000	20956000	15316000	43689000	30638000	16796000	16070000	17216000	17842000	--	--
pmb2871	315.07	153	316.079	C13H16O9	[M-H]-	1-O-Gentisoyl-D-glucoside	Phenolic acids	Phenolic acids	23445-11-6	1	7342400	5265700	9442000	6220700	20004000	14497000	42495000	30522000	16323000	15399000	16825000	17470000	--	--
Lmfp001509	317.09	153.02	316.079	C13H16O9	[M+H]+	1-O-Galloyl-rhamnose	Phenolic acids	Phenolic acids	-	2	155080	107570	146730	163700	179600	174220	178740	185700	140860	155640	147960	137930	--	--
Hmtn001120	315.11	153.06	316.116	C14H20O8	[M-H]-	5-(2-Hydroxyethyl)-2-O-glucosylphenol	Phenolic acids	Phenolic acids	-	2	159270	165770	229080	209270	262760	142070	92332	49854	53161	131580	135540	137560	--	--
pmn001553	315.11	153.1	316.116	C14H20O8	[M-H]-	Cimidahurinine	Phenolic acids	Phenolic acids	142542-89-0	2	373890	341440	473650	335940	616120	420930	200340	206890	106990	285100	346270	318740	--	--
Zmtn001661	315.11	153.02	316.116	C14H20O8	[M-H]-	Vanilloloside	Phenolic acids	Phenolic acids	74950-96-2	2	7616200	4932600	9735800	6927500	20560000	16471000	46822000	32408000	17113000	17146000	17348000	17950000	--	--
Jmwn002172	315.11	135.04	316.116	C14H20O8	[M-H]-	3,4-dihydroxyphenylethanol-β-D-glucopyranoside	Phenolic acids	Phenolic acids	-	3	85205	98809	111010	116730	230260	185080	35941	18565	10797	97615	114320	122720	--	--
pmb2221	318.3	60.1	317.293	C18H39NO3	[M+H]+	4-Hydroxysphinganine	Lipids	Sphingolipids	554-62-1	3	1095900	929620	1004400	987380	1023300	1411000	184170	148320	433460	857420	862860	941350	C12144	ko00600,ko01100
Jmzp010766	319.19	163.04	318.183	C19H26O4	[M+H]+	denudaquinol	Lignans and Coumarins	Lignans	1189105-40-5	3	5325.6	2343.8	4962.5	7969.1	18094	4642.4	4335.7	3343.2	3049.5	7358.1	6711.3	6951.1	--	--
mws0744	319.05	301	320.053	C15H12O8	[M-H]-	Dihydromyricetin (Ampelopsin)	Flavonoids	Flavanonols	27200-12-0	3	65341	40766	69316	41997	54110	87889	23633	45526	15319	45069	42513	33297	C02906	ko00941,ko01110
MWSslk214	321.11	137.02	320.105	C20H16O4	[M+H]+	Corylin	Flavonoids	Isoflavones	53947-92-5	3	20845	13212	18940	29027	28058	40043	11152	22655	10744	22801	23238	23958	--	--
mws0582	322.11	130	321.099	C11H19N3O6S	[M+H]+	S-(Methyl)glutathione	Amino acids and derivatives	Amino acids and derivatives	2922-56-7	3	295120	167000	359980	295040	73162	95125	186350	235800	235550	308160	227440	202640	C11347	--
pme2074	322.4	129.7	323.21	C18H29NO4	[M-H]-	(-)-Jasmonoyl-L-Isoleucine	Organic acids	Organic acids	120330-93-0	3	1059	1056.9	1646.7	2087.2	1207.2	2491.5	7651	10844	12655	4992.7	4759.3	4451.8	C18699	ko04075
pme3188	323.03	211	324.036	C9H13N2O9P	[M-H]-	Uridine 5'-monophosphate	Nucleotides and derivatives	Nucleotides and derivatives	58-97-9	3	100390	252800	216220	54240	52599	58567	32072	39047	70097	80721	102230	84871	C00105	ko00240,ko01100
mws0983	326.31	62.06	325.298	C20H39NO2	[M+H]+	N-Oleoylethanolamine	Alkaloids	Alkaloids	111-58-0	3	19515	12642	18543	24750	15867	15940	13984	18714	29710	16426	18036	18305	C20792	--
Lmhn002140	325.06	193.05	326.064	C14H14O9	[M-H]-	Feruloyltartaric acid (Fertaric acid)	Phenolic acids	Phenolic acids	-	3	670500	617980	1494800	1007900	5363400	4351500	1916400	2397400	631180	1930400	2028700	2255300	--	--
Zmdn001863	325	193	326.078	C18H14O6	[M-H]-	2-(7-Dihydroxyl)-benzofuranyl-ferulic acid	Phenolic acids	Phenolic acids	-	3	638430	697220	1423100	918030	5092500	4892700	1968800	2695200	672040	2016000	2079700	1967300	--	--
Hmhn003067	325.09	119.05	326.1	C15H18O8	[M-H]-	Phenylpropionic acid-O-β-D-glucopyranoside	Phenolic acids	Phenolic acids	-	1	3582300	3786900	3515300	1990100	2866300	2560800	2036400	1204100	1005300	2451000	2393200	2514700	--	--
pmn001419	325.09	163.04	326.1	C15H18O8	[M-H]-	1-O-[(E)-p-Cumaroyl]-D-glucose	Phenolic acids	Phenolic acids	-	1	5815400	6576600	5512500	3253200	4740600	3918800	3268700	1808200	1719400	3844400	3771900	4064000	--	--
Zmhn002301	325.09	163.04	326.1	C15H18O8	[M-H]-	p-Coumaric acid-4-O-glucoside	Phenolic acids	Phenolic acids	117405-48-8	1	2867100	3133400	2845400	1667100	2241100	1923400	1581500	890150	783520	1950600	1812500	1834100	C06739	--
Zmzn001549	325.09	119.05	326.1	C15H18O8	[M-H]-	Ferulic acid-1-O-glucoside	Phenolic acids	Phenolic acids	14364-05-7	1	3534900	4027500	3425300	2068200	2888700	2242900	1886800	1047000	1056000	2364500	2228900	2391000	C04415	--
Lmqn000351	325.11	59.01	326.121	C12H22O10	[M-H]-	Rutinose	Others	Saccharides and Alcohols	90-74-4	3	70634	31152	87325	71064	39440	84325	73441	65989	79182	65447	44745	82384	C08247	--
Lmsn000363	325.13	145.07	326.137	C16H22O7	[M-H]-	Raspberryketone glucoside	Phenolic acids	Phenolic acids	38963-94-9	1	19068000	3123800	16823000	16284000	7144700	15916000	2895400	3913900	9218500	10903000	11689000	12050000	--	--
MWSmce195	327.15	188.08	326.152	C20H22O4	[M+H]+	Dehydrodiisoeugenol	Lignans and Coumarins	Lignans	2680-81-1	3	9	9	9	9	9	9	47251	112300	180190	37363	34163	42288	C10650	--
Smcp000882	328.13	310.12	327.132	C15H21NO7	[M+H]+	N-benzoyl-2-aminoethyl-β-D-glucopyranoside	Others	Others	-	2	129520	110720	136050	47614	195610	161230	92025	70154	40236	119240	128040	119040	--	--
Hmsn002272	327.11	165.05	328.116	C15H20O8	[M-H]-	Demethyl coniferin	Phenolic acids	Phenolic acids	-	3	22268	14601	16347	22487	23153	29924	120680	8659.9	4661.1	27584	29224	34150	--	--
pmp001044	329.16	167.11	328.152	C16H24O7	[M+H]+	Jasminoside C	Terpenoids	Monoterpenoids	214125-05-0	3	43650	31065	35334	52392	21044	95798	8846.2	9234.7	52378	25535	37584	38603	--	--
mws0884	328.05	134.2	329.053	C10H12N5O6P	[M-H]-	Cyclic 3',5'-Adenylic acid	Nucleotides and derivatives	Nucleotides and derivatives	60-92-4	1	108670	409530	254510	34997	35032	13157	2486.5	2254.1	16979	91160	97041	106310	C00575	ko00230,ko01100
pmp000004	331.08	316.06	330.074	C17H14O7	[M+H]+	4',5,7-Trihydroxy-3',6-dimethoxyflavone (Jaceosidin)	Flavonoids	Flavones	18085-97-7	3	108760	6956.8	30510	73771	39527	95994	63594	106960	7716.6	75259	70547	75819	--	--
Lmzp004885	331.08	315.05	330.074	C17H14O7	[M+H]+	Tricin (5,7,4'-Trihydroxy-3',5'-dimethoxyflavone)	Flavonoids	Flavones	520-32-1	3	307240	15349	88737	190530	105320	238140	217830	302990	18592	177160	169950	203360	C10193	--
Smhn102346	329.08	167.03	330.095	C14H18O9	[M-H]-	2,4,6-trihydroxy-acetophenone-4-O-β-D-glucopyranoside	Phenolic acids	Phenolic acids	-	1	7925400	6528900	9585300	15270000	13602000	12759000	8366900	10910000	7940700	9192800	10375000	9815500	--	--
Lmmp003087	331.1	169.05	330.095	C14H18O9	[M+H]+	Mudanoside A	Phenolic acids	Phenolic acids	-	3	39186	28731	50156	65074	91369	49989	9422.2	14129	25880	59741	50350	55960	--	--
Smhn002346	329.08	167.03	330.095	C14H18O9	[M-H]-	2,4,6-trihydroxy-acetophenone-6-O-β-D-glucopyranoside	Phenolic acids	Phenolic acids	-	1	7147200	4682900	7518200	13640000	11269000	11287000	7269900	10558000	7040500	8199200	8972200	8492200	--	--
pmn001517	329.12	167	330.131	C15H22O8	[M-H]-	3,4,5-Trimethoxyphenyl-1-O-Glucoside	Phenolic acids	Phenolic acids	-	2	19874000	16631000	23834000	39912000	32689000	33117000	20173000	25252000	20546000	24436000	24544000	25611000	--	--
Zmhp002496	331.15	316.06	330.147	C19H22O5	[M+H]+	magnolignan D	Lignans and Coumarins	Lignans	-	3	128920	6931.4	38745	74164	47692	114450	88085	132160	8582.4	71717	76955	76639	--	--
pmn001694	329.23	229.15	330.241	C18H34O5	[M-H]-	9,10,13-Trihydroxy-11-Octadecenoic Acid	Lipids	Free fatty acids	29907-57-1	3	17151	13839	27911	16237	10761	14697	19395	30511	21432	17297	17964	16952	C14835	ko00591
pmp001284	331.28	313.27	330.277	C19H38O4	[M+H]+	Monopalmitin	Lipids	Glycerol ester	542-44-9	1	98044	98440	96979	95746	100930	104770	93683	90330	116310	79708	82916	84085	--	--
pme3184	332.08	136	331.068	C10H14N5O6P	[M+H]+	2'-Deoxyadenosine-5'-monophosphate	Nucleotides and derivatives	Nucleotides and derivatives	653-63-4	3	970640	925320	897970	807840	1444900	831930	1355300	964680	801470	873050	985480	892920	C00360	ko00230,ko01100
pmb0789	332.13	152.07	331.127	C14H21NO8	[M+H]+	Pyridoxine-5'-O-glucoside	Others	Vitamin	-	3	3571300	3215600	3198900	2596700	5212900	3284100	5447200	3566900	2981700	3236300	3286500	3279600	C03996	--
pmc0066	333.05	137.05	332.052	C10H13N4O7P	[M+H]+	2'-Deoxyinosine-5'-monophosphate	Nucleotides and derivatives	Nucleotides and derivatives	3393-18-8	3	2877500	1994500	3463800	1689400	2004000	1450200	9848500	6360000	4343700	3129600	3209000	2761000	C06196	ko00230
Lmfn000604	331.07	169.01	332.074	C13H16O10	[M-H]-	6-O-Galloyl-D-glucose	Phenolic acids	Phenolic acids	13186-19-1	3	27944	35279	42999	32404	72252	54267	9	9	9	28639	29680	27438	--	--
pmn001518	331.07	169.01	332.074	C13H16O10	[M-H]-	1-O-Galloyl-D-glucose	Phenolic acids	Phenolic acids	58511-73-2	2	344860	252120	433050	465530	732900	509910	396250	377470	282250	398370	400700	422620	C01158	--
Zmhn001703	331.07	169.02	332.074	C13H16O10	[M-H]-	5-O-Galloyl-D-hamamelose	Phenolic acids	Phenolic acids	-	2	25993	28027	29682	31849	69944	49815	21652	9847.7	5209.7	27500	28637	29963	--	--
Hmln000659	331.07	169.01	332.075	C13H16O10	[M-H]-	3-O-Galloyl-D-glucose	Phenolic acids	Phenolic acids	-	3	25818	28515	44184	32792	82221	38644	9	9	9	33150	33813	34262	--	--
Jmwn002117	331.1	153.02	332.111	C14H20O9	[M-H]-	2-(3,4-dihydroxyphenyl)ethanediol 1-O-β-D-glucopyranoside	Phenolic acids	Phenolic acids	-	1	3460300	2874300	4608200	4809600	6789300	5535200	1894800	2311200	1313900	3465700	3934600	4024400	--	--
Lmmn001294	331.1	153.02	332.111	C14H20O9	[M-H]-	Koaburaside	Phenolic acids	Phenolic acids	41653-73-0	1	3362400	2867200	4955800	4530000	6510900	6586300	2060700	2256200	1352100	3342900	4094200	4041500	--	--
Lmjp002782	333.13	167.07	332.126	C18H20O6	[M+H]+	6-O-p-Coumaroyl-7-deoxyrehmaglutin A	Terpenoids	Monoterpenoids	-	3	42998	19447	34239	43799	45638	34120	15785	25757	12500	31390	32361	31534	--	--
Lmqn000432	333.06	333.06	334.067	C9H19O11P	[M-H]-	1-(sn-Glycero-3-phospho)-1D-myo-inositol	Others	Saccharides and Alcohols	-	1	69627	50499	65124	68717	39844	59329	78515	69637	132330	67145	98742	67109	--	--
pma6460	337.09	163.04	338.1	C16H18O8	[M-H]-	4-O-p-Coumaroylquinic acid	Phenolic acids	Phenolic acids	32451-86-8	3	484140	464650	595990	346240	203290	233600	242190	350780	243150	384010	337290	377230	C10441	--
pmb3074	337.09	191.05	338.1	C16H18O8	[M-H]-	5-O-p-Coumaroylquinic acid	Phenolic acids	Phenolic acids	1899-30-5	2	1069500	588060	1536300	3071400	1451300	2373800	405890	534800	1033300	1224500	1330200	1244700	C12208	ko00940,ko00941,ko00945,ko01110
pmn001421	337.09	191.05	338.1	C16H18O8	[M-H]-	3-O-p-Coumaroylquinic acid	Phenolic acids	Phenolic acids	87099-71-6	2	1931800	1353100	2012800	1141700	745470	826690	834390	1128000	721560	1136400	1185600	1276100	--	--
pmb4777	337.09	161.1	338.1	C16H18O8	[M-H]-	4-Hydroxy-7-methoxycoumarin-β-rhamnoside	Lignans and Coumarins	Coumarins	-	3	34818	34006	43738	61305	73041	64371	87184	99375	41337	64898	59897	74760	--	--
Zmyn000083	338.99	78.96	339.996	C6H14O12P2	[M-H]-	D-Glucose 1,6-bisphosphate	Others	Saccharides and Alcohols	10139-18-1	3	19927	17164	29663	30037	15638	17378	19175	23146	26663	19954	22995	23962	C01231	ko00500,ko01100
Lmbn001162	339.07	177.02	340.079	C15H16O9	[M-H]-	Esculetin-7-O-glucoside*	Lignans and Coumarins	Coumarins	-	3	6437.1	11188	10428	15306	16234	13307	16883	8863.5	14467	13017	11268	10099	--	--
mws1015	339.07	177	340.079	C15H16O9	[M-H]-	Esculin (6,7-DihydroxyCoumarin-6-glucoside)	Lignans and Coumarins	Coumarins	531-75-9	3	10111	15103	8834.8	16038	16996	22849	8847.2	9535.1	7752.6	12974	14232	12140	C09264	--
pma0149	341.08	207.07	340.079	C15H16O9	[M+H]+	Sinapoyl malate	Phenolic acids	Phenolic acids	92344-58-6	3	27206	17001	22993	34427	32066	24304	103140	165580	93987	40065	64269	47410	C02887	ko00940
Hmcn004128	339.11	159.04	340.116	C16H20O8	[M-H]-	P-Methoyxcinnamate glucoside	Phenolic acids	Phenolic acids	-	3	23879	21712	13040	41810	33066	31141	9	9	9	17512	7721.3	11479	--	--
pmf0400	339.33	183.2	340.334	C22H44O2	[M-H]-	Docosanoic acid (Behenic acid)	Lipids	Free fatty acids	112-85-6	3	21623	21167	14221	14343	16510	11083	10185	6969.9	8003.9	10398	6988.1	5194.5	C08281	ko00073,ko01040
pmn001420	341.09	179.04	342.095	C15H18O9	[M-H]-	1-O-[(E)-Caffeoyl]-D-glucose	Phenolic acids	Phenolic acids	-	3	718600	651970	791280	740570	1059600	952130	403590	249100	402900	639740	705400	686020	--	--
Lman002731	341.09	135.04	342.095	C15H18O9	[M-H]-	Grevilloside F	Phenolic acids	Phenolic acids	1094004-50-8	2	62142	55147	57700	25539	54714	57929	56210	35120	25187	49867	46515	42294	--	--
Jmwn002620	341.09	161.02	342.095	C15H18O9	[M-H]-	Vanillic Acid-4-O-Glucuronide	Phenolic acids	Phenolic acids	-	3	19364	18625	39830	11507	22004	32463	9	9	9	14422	23078	15606	--	--
Zmhn001793	341.09	179.03	342.096	C15H18O9	[M-H]-	6-O-Caffeoyl-D-glucose	Phenolic acids	Phenolic acids	-	3	570950	558120	641010	546830	871870	646730	347550	260070	262890	476530	506620	561360	--	--
MA10039641	341.11	89.02	342.116	C12H22O11	[M-H]-	Lactobiose	Others	Saccharides and Alcohols	63-42-3	1	7216700	12304000	7543300	8766600	6431800	8347000	8938800	7609600	9264400	8681400	7920600	7912400	C00243	ko00052,ko01100,ko02010
Lmsn000381	341.11	89.02	342.116	C12H22O11	[M-H]-	D-Maltose	Others	Saccharides and Alcohols	69-79-4	1	7813600	13414000	7727300	9378500	9445900	7843200	5707800	5001100	6441800	6742000	9237800	11872000	C01971	--
mws1333	341.11	113	342.116	C12H22O11	[M-H]-	Melibiose	Others	Saccharides and Alcohols	585-99-9	3	3825700	7490800	4456700	5014800	4605200	4188300	4360400	4710400	5182000	5603400	5091200	5253200	C05402	ko00052,ko01100,ko02010
mws1080	341.11	179	342.116	C12H22O11	[M-H]-	Galactinol	Others	Saccharides and Alcohols	3687-64-7	1	1137300	4702500	1996500	353810	574640	489370	254930	291880	325000	1388700	1712800	1463100	C01235	ko00052,ko01100
mws0264	341.11	119	342.116	C12H22O11	[M-H]-	D-Trehalose	Others	Saccharides and Alcohols	99-20-7	1	5097300	7378100	4962300	4228200	7398100	4573300	3913900	4564000	6049300	4680600	6855900	5483300	C01083	ko00500,ko01100,ko01110,ko02010
pme0519	341.11	119.03	342.116	C12H22O11	[M-H]-	D-Sucrose	Others	Saccharides and Alcohols	57-50-1	1	13006000	14905000	12269000	12754000	17309000	15110000	14940000	13859000	19339000	15330000	17008000	14837000	C00089	ko00052,ko00500,ko01100,ko01110,ko02010
mws5038	341.11	89.02	342.116	C12H22O11	[M-H]-	Isomaltulose	Others	Saccharides and Alcohols	13718-94-0	1	6187000	12493000	10985000	6475800	13652000	8118400	6122000	7115500	8940400	8274000	7764600	9502300	C01742	--
mws0906	341.12	179	342.131	C16H22O8	[M-H]-	Coniferin	Phenolic acids	Phenolic acids	531-29-3	2	723050	648460	754990	834860	1071600	1023400	453330	346080	332940	680180	622270	683200	C00761	ko00940
Jmzp009876	343.15	137.06	342.147	C20H22O5	[M+H]+	magnovatins A	Lignans and Coumarins	Lignans	-	3	25989	14565	21883	36547	37060	16168	9	9	9	10998	13277	13630	--	--
MWSslk092	343.08	328.06	344.09	C18H16O7	[M-H]-	Usnic acid	Phenolic acids	Phenolic acids	125-46-2	3	4003.5	1267.8	4706.7	29226	10936	13322	10401	6242.4	3491.8	8308.6	9227.8	9613.5	C10101	--
Lmmn000774	343.1	181.05	344.111	C15H20O9	[M-H]-	Dihydrocaffeoylglucose	Phenolic acids	Phenolic acids	-	3	3142000	2604100	3729000	3900100	4434100	4459300	257600	204290	210790	2618000	2506300	2481900	--	--
Zmln000899	343.11	181.05	344.111	C15H20O9	[M-H]-	Syringaldehyde-4-O-glucoside	Phenolic acids	Phenolic acids	-	1	32725	27553	55617	29045	75866	31823	17042	16971	11047	17856	26898	45185	--	--
MWS1983	343.12	89.03	344.132	C12H24O11	[M-H]-	Maltitol	Others	Saccharides and Alcohols	585-88-6	3	226810	369710	216730	195440	244880	282440	305330	271910	272930	230830	244180	251650	--	--
Lmmn004685	343.16	328.13	344.162	C20H24O5	[M-H]-	Nectandrin B	Lignans and Coumarins	Lignans	74683-16-2	3	9	9	9	9	9	9	13293	14467	9735.1	5591.2	4982.3	6132.4	--	--
mws0609	344.04	150	345.047	C10H12N5O7P	[M-H]-	Guanosine 3',5'-cyclic monophosphate	Nucleotides and derivatives	Nucleotides and derivatives	7665-99-8	1	486720	1328500	743430	573170	390060	514040	156760	218670	240370	520290	527560	489200	C00942	ko00230,ko01100
Cmrn002988	345.16	101.02	346.163	C16H26O8	[M-H]-	Kankanoside A	Terpenoids	Monoterpenoids	-	1	16186	9261.8	23542	25869	24547	27738	85429	107090	33468	46215	31075	35726	--	--
pmb0981	348.07	136	347.063	C10H14N5O7P	[M+H]+	Adenosine 5'-monophosphate	Nucleotides and derivatives	Nucleotides and derivatives	61-19-8	3	439460	464760	564960	431430	588680	450780	221900	204710	451280	360970	377190	389320	C00020	ko00230,ko00908,ko01100,ko01110
pmb0532	349.05	137.3	348.047	C10H13N4O8P	[M+H]+	Inosine 5'-monophosphate	Nucleotides and derivatives	Nucleotides and derivatives	131-99-7	3	49985	37337	43897	40944	42021	31390	19949	25700	43148	30939	33892	33725	C00130	ko00230,ko01100,ko01110
Lmhp011562	353.27	261.22	352.261	C21H36O4	[M+H]+	1-α-Linolenoyl-glycerol	Lipids	Glycerol ester	-	3	5901.5	5886.5	8250.2	8420.7	3655.5	3901.1	3237.8	5102.5	6800.1	6780.4	7174	5058.8	--	--
Lmhp011388	353.27	261.22	352.261	C21H36O4	[M+H]+	2-α-Linolenoyl-glycerol	Lipids	Glycerol ester	55268-58-1	3	6226.4	6859.7	6277	6493.5	3149.3	6471.9	4891.5	5786	5049.7	3916.9	5197.7	7266.5	--	--
pme1816	353.09	191	354.095	C16H18O9	[M-H]-	Neochlorogenic acid (5-O-Caffeoylquinic acid)	Phenolic acids	Phenolic acids	906-33-2	1	193070	288520	373420	207190	229710	204350	222930	99784	93177	540880	501240	538650	C17147	--
mws2108	353.09	191.05	354.095	C16H18O9	[M-H]-	Cryptochlorogenic acid (4-O-Caffeoylquinic acid)	Phenolic acids	Phenolic acids	905-99-7	1	8246300	7348700	11555000	14796000	4610700	7757500	15081000	4774800	4383500	7802500	8229300	8369500	--	--
mws0748	353.09	191.1	354.095	C16H18O9	[M-H]-	1-Caffeoylquinic acid	Phenolic acids	Phenolic acids	1241-87-8	1	9	9	9	9	9	9	72622	94618	48067	22591	21181	33146	--	--
mws0178	353.09	191.01	354.095	C16H18O9	[M-H]-	Chlorogenic acid (3-O-Caffeoylquinic acid)	Phenolic acids	Phenolic acids	327-97-9	1	12969000	11171000	17902000	23404000	7210200	12638000	21412000	7070900	6713000	11624000	13355000	13172000	C00852	ko00940,ko00941,ko00945,ko01110
pmd0209	355.12	135.36	354.11	C20H18O6	[M+H]+	Sesamin	Lignans and Coumarins	Lignans	607-80-7	3	41194	190190	51558	38854	48982	57404	13199	9172.8	15363	48078	52641	73648	C10882	ko01110
Lmhp112042	355.28	263.24	354.277	C21H38O4	[M+H]+	1-Linoleoylglycerol	Lipids	Glycerol ester	2277-28-3	1	7480.5	16861	10605	8289.6	2243.1	7430.9	916.41	3388.8	6150	8736.1	6714	7222.1	--	--
Lmhp012042	355.28	263.24	354.277	C21H38O4	[M+H]+	2-Linoleoylglycerol	Lipids	Glycerol ester	3443-82-1	1	14054	24543	24132	14731	9979.1	11401	7152	9343.8	13772	15420	14384	15468	--	--
Lmhn001580	355.07	223.06	356.074	C15H16O10	[M-H]-	Sinapoyltartaric acid	Phenolic acids	Phenolic acids	-	3	11496	11738	13918	6289.4	7290.6	7774.4	150120	162960	127540	61982	70453	57602	--	--
Zmhn002422	355.1	193.05	356.11	C16H20O9	[M-H]-	1-O-Feruloyl-D-Glucose	Phenolic acids	Phenolic acids	-	2	215090	205010	260010	358150	377670	358300	306620	280590	159390	222700	245550	284990	C17759	--
Lmdn009099	355.12	193.05	356.126	C20H20O6	[M-H]-	Coniferyl ferulate	Phenolic acids	Phenolic acids	63644-62-2	1	6919.1	5208.2	4564.8	8806.7	29456	15426	356.7	1307.5	2693.6	4833.1	8828.7	6428	C17855	--
pmb0296	357.3	265.4	356.293	C21H40O4	[M+H]+	1-Oleoyl-Sn-Glycerol	Lipids	Glycerol ester	129784-87-8	3	41810	172920	63379	24887	57811	95719	8799.3	10966	29032	70557	66974	86167	--	--
pmb3107	359.1	182.1	360.106	C15H20O10	[M-H]-	Glucosyringic Acid	Phenolic acids	Phenolic acids	-	3	1725800	1941000	2089700	2824100	3594400	2223300	2744700	3575600	1632300	2381500	2624100	2458700	--	--
Lmgp003270	369.16	177.06	368.074	C16H16O10	[M+H]+	Scopoletin-7-O-glucuronide	Lignans and Coumarins	Coumarins	132752-65-9	2	20289000	16811000	23672000	14787000	11061000	10270000	9985500	14124000	6426400	14244000	14038000	12703000	--	--
mws0179	367.1	190.9	368.111	C17H20O9	[M-H]-	Chlorogenic acid methyl ester	Phenolic acids	Phenolic acids	29708-87-0	2	2096700	1453400	2200000	5016000	2364100	3287100	1281100	1447100	1017200	1930900	2020600	2234900	--	--
pmb0752	369.12	177.1	368.111	C17H20O9	[M+H]+	3-O-Feruloylquinic acid	Phenolic acids	Phenolic acids	1899-29-2	2	1524900	1427900	2233400	1349900	1035200	787390	234850	454270	134430	1004200	968970	1132700	C02572	--
pma3724	369.1	177.1	368.111	C17H20O9	[M+H]+	1-O-Feruloylquinic acid	Phenolic acids	Phenolic acids	-	2	19556000	16862000	23116000	14682000	10239000	10251000	9649600	12344000	5991600	12551000	13446000	13120000	--	--
Lmmp004382	371.21	191.14	370.199	C19H30O7	[M+H]+	3-Oxo-α-ionol-β-D-glucoside	Others	Others	-	3	29890	28110	33166	11391	60196	25381	121830	264780	68450	52051	49801	64534	--	--
Lmap001661	373.15	137.06	372.142	C17H24O9	[M+H]+	Grevilloside C	Phenolic acids	Phenolic acids	1094004-47-3	3	16060	12322	21700	29980	27037	32730	33279	38483	15271	16086	26364	21283	--	--
pmp000695	375.13	177.05	374.121	C16H22O10	[M+H]+	Swertiamarin	Terpenoids	Monoterpenoids	17388-39-5	2	59832	84906	37970	110780	91063	98777	63260	53418	67351	74836	75729	69590	C09800	--
Hmlp002744	375.14	137.06	374.136	C20H22O7	[M+H]+	Nortrachelogenin	Lignans and Coumarins	Lignans	34444-37-6	2	9	9	9	9	9	9	112370	84975	66077	28099	36416	31204	C10725	--
Lmzn001983	375.13	135.05	376.137	C16H24O10	[M-H]-	D-Threo-guaiacylglycerol-7-O-β-D-glucoside	Phenolic acids	Phenolic acids	-	3	28772	19695	27919	58411	30268	35338	2419.2	2784.8	9967.9	20918	19227	23733	--	--
mws0232	377.15	243	376.138	C17H20N4O6	[M+H]+	Riboflavin (Vitamin B2)	Others	Vitamin	83-88-5	3	37907	31288	45595	30393	18020	46816	22102	24739	16759	26134	25635	29822	C00255	ko00740,ko01100,ko01110,ko02010
HJN012	377.16	329.14	378.168	C20H26O7	[M-H]-	4,7,9,9'-Tetrahydroxy-3,3'-dimethoxy-8-O-4'-neolignan	Others	Others	-	3	39482	33285	33350	36904	27167	35748	49940	26101	27622	30237	31396	28898	--	--
Hmap010529	383.22	163.04	382.214	C24H30O4	[M+H]+	farnesiferol B	Lignans and Coumarins	Coumarins	-	3	21058	12904	24839	3060.1	16475	7347.1	14225	12904	6646.7	9282.2	11844	13473	--	--
pme3337	384.12	252	383.108	C14H17N5O8	[M+H]+	Succinyladenosine	Nucleotides and derivatives	Nucleotides and derivatives	4542-23-8	1	960330	706870	952680	558240	801510	615590	804680	472430	302640	610450	645930	683440	--	--
Zmhn002227	385.11	223.06	386.121	C17H22O10	[M-H]-	4-O-Glucosyl-sinapate	Phenolic acids	Phenolic acids	-	3	4117500	4518200	3871700	5220200	9311900	7228600	947490	959000	403690	4033500	4719300	4840300	C02919	--
Lmzp006972	387.18	151.08	386.173	C22H26O6	[M+H]+	Dimethylmatairesinol	Lignans and Coumarins	Lignans	25488-59-9	3	4498	4307.5	6925.9	16544	13430	7051.8	9	9	9	5017	8351.8	4507.4	--	--
Smgp009046	387.17	151.07	386.173	C22H26O6	[M+H]+	pinoresinol dimethy ether	Lignans and Coumarins	Lignans	29106-36-3	3	5000.2	4338.7	6033	14171	17923	7742.2	9	9	9	5591.3	5423.1	5150.8	C10561	--
Hmcn001415	387.13	225.07	388.137	C17H24O10	[M-H]-	Majoroside	Others	Others	134140-02-6	3	90125	81431	90353	97208	136710	114670	36649	19748	8111.8	69094	86297	82510	--	--
Lmzn001582	387.17	207.1	388.174	C18H28O9	[M-H]-	5'-Glucosyloxyjasmanic acid	Phenolic acids	Phenolic acids	-	3	61708	21789	48782	126960	29852	90748	266360	226730	149800	92442	100540	139950	--	--
Zmjp003597	389.21	191.15	388.21	C19H32O8	[M+H]+	Ampelopsisionoside	Others	Others	-	2	251760	232940	349510	135050	259860	217290	547990	541770	296520	299210	308090	321210	--	--
Lmwp011196	391.28	149.02	390.277	C24H38O4	[M+H]+	Bis(2-ethylhexyl)phthalate	Phenolic acids	Phenolic acids	117-81-7	1	23808000	10872000	17328000	21787000	13091000	14633000	34723000	11571000	11761000	589090	657610	378050	C03690	--
Cmmn005231	391.14	59.01	392.147	C20H24O8	[M-H]-	massoniresinol	Lignans and Coumarins	Lignans	96087-10-4	3	1266600	559640	1617900	3739100	1377800	1531700	9	9	9	1025600	1228200	1116500	--	--
Zmjp004455	399.17	237.11	398.157	C19H26O9	[M+H]+	Trollioside	Phenolic acids	Phenolic acids	-	3	41426	50229	64707	24037	101950	43699	170510	228600	88647	63072	87309	95836	--	--
pmc0281	400.15	136.11	399.139	C15H21N5O8	[M+H]+	Ribosyladenosine	Nucleotides and derivatives	Nucleotides and derivatives	-	3	983820	769790	1047000	534140	1481900	1130600	515590	487120	256340	765430	715400	787340	--	--
mws0043	403.14	373.1	402.131	C21H22O8	[M+H]+	Nobiletin (5,6,7,8,3',4'-Hexamethoxyflavone)	Flavonoids	Flavones	478-01-3	3	2898.2	1951.6	3113.5	3127.3	2171.7	9653.2	6755.2	12283	3836.1	5380.5	5130	6372.9	C10112	--
Hmln003529	401.15	269.11	402.152	C18H26O10	[M-H]-	Benzyl β-primeveroside	Phenolic acids	Phenolic acids	130622-31-0	2	65452	59300	83625	47278	125410	87847	623890	368070	513530	167940	267280	262130	--	--
Cmjn004337	401.14	269.1	402.153	C18H26O10	[M-H]-	Benzyl-(2''-O-xylosyl)glucoside	Phenolic acids	Phenolic acids	-	2	75000	42905	88404	50843	165480	65830	390000	470720	381790	235230	204930	261030	--	--
Hmlp003142	406.19	151.08	405.178	C21H27NO7	[M+H]+	Trachelogenin amide	Alkaloids	Alkaloids	-	3	5315.9	1836.3	5404.2	16948	10663	11793	1778.5	2288.5	624.49	6717.2	7207.9	8410.7	--	--
Cmdp003077	407.14	177.05	406.126	C20H22O9	[M+H]+	Salviifoside A	Phenolic acids	Phenolic acids	1175539-71-5	2	36293	37446	52652	33864	55027	38006	9	9	9	28265	17941	29062	--	--
Hmhp002580	413.14	136.07	412.133	C19H24O10	[M+H]+	Methylpicraquassioside A	Lignans and Coumarins	Coumarins	-	1	541350	455430	624370	354400	623610	397570	2407000	2231400	1342500	820640	990950	934490	--	--
Lmbp003668	419.1	287.05	418.09	C20H18O10	[M+H]+	Kaempferol-3-O-arabinoside	Flavonoids	Flavones	-	3	7560.2	42131	5655.9	16704	15070	87365	16286	6011.5	34343	86531	110180	73910	--	--
mws2523	421.08	241.1	422.083	C12H23O14P	[M-H]-	Trehalose 6-phosphate	Others	Saccharides and Alcohols	4484-88-2	2	103780	120560	103530	108110	105060	99513	75209	72024	82101	77883	95394	94781	C00689	ko00500,ko01100,ko01110
Lmhp005784	425.21	177.05	424.2	C24H28N2O5	[M+H]+	p-Coumaroylferuloylcadaverine	Alkaloids	Phenolamine	-	3	1145800	1075300	1438100	1207500	1374900	1561500	1482100	1554600	1499300	1034300	1430000	1312200	--	--
Lmhp008337	426.26	285.24	425.254	C19H40NO7P	[M+H]+	LysoPE 14:0(2n isomer)	Lipids	LPE	-	3	62443	26717	84202	48019	33813	35706	9061.6	18100	17103	33050	43381	39132	--	--
pmb0864	426.26	285.24	425.254	C19H40NO7P	[M+H]+	LysoPE 14:0	Lipids	LPE	-	3	68394	32030	96610	50757	41146	38365	10196	15242	21242	27246	37788	35231	--	--
mad1424	427.05	295.05	426.043	C17H14O13	[M+H]+	Ditartaroyl-hydroxycoumarin	Lignans and Coumarins	Coumarins	-	3	1001700	882330	1152100	768540	1806000	1195300	1383800	1116300	604620	994090	1038400	1116000	--	--
pme2117	426	159	427.029	C10H15N5O10P2	[M-H]-	Adenosine 5'-diphosphate	Nucleotides and derivatives	Nucleotides and derivatives	58-64-0	3	62058	101290	63219	83809	79715	76615	30087	33761	48800	61652	77198	59676	C00008	ko00190,ko00195,ko00230,ko00908,ko01100,ko01110
Cmbn003996	429.14	193.05	430.148	C19H26O11	[M-H]-	Regaloside G	Phenolic acids	Phenolic acids	120601-64-1	3	115100	109730	179860	370710	317800	331350	254030	156330	96004	214740	181400	173310	--	--
mws0895	431.1	269	432.106	C21H20O10	[M-H]-	Genistein-7-O-Glucoside (Genistin)	Flavonoids	Isoflavones	529-59-9	3	72818	62262	52417	50611	26833	44160	10054	31029	63182	39371	51309	41352	C09126	ko00943
mws0919	431.1	285	432.106	C21H20O10	[M-H]-	Kaempferol-3-O-rhamnoside (Afzelin)(Kaempferin)	Flavonoids	Flavonols	482-39-3	3	9	9	9	9	9	13265	72224	76332	67578	32713	37596	28003	C16911	ko00944
pmb3006	431.1	269.1	432.106	C21H20O10	[M-H]-	Apigenin-7-O-glucoside(Cosmosiin)	Flavonoids	Flavones	578-74-5	3	93149	133960	111530	104820	83883	55418	47378	38170	89376	82437	68042	85279	C04608	ko00944
Lmtn002324	431.15	269.1	432.163	C19H28O11	[M-H]-	Benzyl-(2''-O-glucosyl)glucoside	Phenolic acids	Phenolic acids	-	1	562140	477070	501880	491600	985250	591480	12576	5629.1	15425	461730	545970	532790	C17564	--
Lmyn003028	431.16	269.1	432.163	C19H28O11	[M-H]-	Benzyl-β-gentiobioside	Phenolic acids	Phenolic acids	56775-64-5	1	704560	751320	890690	646940	1503200	643310	13945	2368	19181	554290	591280	581860	--	--
Lmjn002534	431.16	149.05	432.163	C19H28O11	[M-H]-	Darendoside A	Phenolic acids	Phenolic acids	149596-95-2	3	10373	13068	13552	9	9	9	49502	36789	17380	18304	17915	14113	--	--
Lmfp004055	435.09	303.05	434.085	C20H18O11	[M+H]+	Morin-3-O-xyloside	Flavonoids	Flavonols	-	3	132090	453540	141480	278980	417910	812360	172640	95049	845040	804700	819530	895030	--	--
Lmdp003509	435.09	303.06	434.085	C20H18O11	[M+H]+	Quercetin-3-O-xyloside (Reynoutrin)	Flavonoids	Flavonols	549-32-6	3	132350	468770	166930	266450	394930	781190	195160	113040	940080	863970	852530	915870	--	--
mws2186	435.09	303	434.085	C20H18O11	[M+H]+	Avicularin(Quercetin-3-O-α-L-arabinofuranoside)	Flavonoids	Flavonols	572-30-5	3	72596	361860	117610	210160	299280	551520	124610	80712	573620	628690	532880	651910	--	--
Cmzn005251	433.11	271.06	434.121	C21H22O10	[M-H]-	6-O-Caffeoylarbutin	Phenolic acids	Phenolic acids	136172-60-6	2	67977	49794	110910	101500	145640	119850	9	9	9	56495	77378	65546	--	--
Lmfn004093	435.13	315.09	436.137	C21H24O10	[M-H]-	Phloretin-4'-O-glucoside (Trilobatin)	Flavonoids	Chalcones	4192-90-9	2	30848	21216	43182	25053	35741	28446	52489	53964	15720	37677	41897	43574	--	--
pmb0862	440.28	184.07	439.27	C20H42NO7P	[M+H]+	LysoPC 12:0	Lipids	LPC	20559-18-6	3	5921.9	6085.6	8607	5718.2	10918	10872	3866.2	6578.3	6296.5	6266.3	8757.3	8081.7	--	--
Lmhp008885	440.28	299.26	439.27	C20H42NO7P	[M+H]+	LysoPE 15:0(2n isomer)	Lipids	LPE	-	1	587710	277320	743380	358890	366400	254190	89394	191030	176500	332220	310560	385000	--	--
Lmhp009187	440.28	299.26	439.27	C20H42NO7P	[M+H]+	LysoPE 15:0	Lipids	LPE	-	1	650620	307570	748880	372910	357340	280450	96381	186500	183820	359130	320100	400790	--	--
Lmhp005550	441.2	177.05	440.195	C24H28N2O6	[M+H]+	N,N'-Diferuloylputrescine	Alkaloids	Phenolamine	42369-86-8	3	225370	159820	280800	449250	400110	474920	29718	4014.6	7985.4	184970	221120	303660	--	--
MWSHY0020	443.1	123.04	442.09	C22H18O10	[M+H]+	Epicatechin gallate	Flavonoids	Flavanols	1257-08-5	3	15894	9586.4	9011.9	8893.2	8245	17845	26180	110040	18449	30602	42024	53252	--	--
Lmhn004960	441.08	289.07	442.09	C22H18O10	[M-H]-	7-O-Galloyltricetiflavan	Flavonoids	Flavanols	-	3	9	9	9	9	9	29086	41490	229580	18771	33804	44865	43411	--	--
pmp000090	443.15	147.04	442.148	C20H26O11	[M+H]+	Regaloside D	Phenolic acids	Phenolic acids	120601-66-3	3	108320	68047	94507	309320	153660	351770	734240	182830	84077	231430	267740	209810	--	--
Lmlp001118	448.2	286.15	447.189	C23H29NO8	[M+H]+	3'-Glucosyl-6,7-dihydroxy-N-methyl-benzyltetrahydroisoquinoline	Alkaloids	Isoquinoline alkaloids	-	3	19699	16768	34446	20646	37133	15842	47371	42105	22247	30284	32427	21293	--	--
mws0045	449.11	303.05	448.101	C21H20O11	[M+H]+	Quercetin-3-O-rhamnoside(Quercitrin)	Flavonoids	Flavonols	522-12-3	3	7623.5	31026	8344	16579	31726	50333	18688	15180	63934	85055	58887	106020	C01750	ko00944
pme2459	449.11	287.2	448.101	C21H20O11	[M+H]+	Luteolin-7-O-glucoside (Cynaroside)	Flavonoids	Flavones	5373-11-05	3	405250	74793	332430	1346900	800320	397640	9	9	83580	289220	465140	378030	C03951	ko00944
Hmpp003270	449.11	287.05	448.101	C21H20O11	[M+H]+	Luteolin-4'-O-glucoside	Flavonoids	Flavones	6920-38-3	3	57295	77324	39553	104640	90020	251830	123790	79802	195330	226850	229110	249830	--	--
Xmyp005654	449.11	287.06	448.101	C21H20O11	[M+H]+	Kaempferol-4'-O-glucoside	Flavonoids	Flavonols	-	3	18787	51211	38521	91878	70910	204930	59780	78144	128680	167630	170260	249510	--	--
MWSHY0136	449.11	287.06	448.101	C21H20O11	[M+H]+	Kaempferol-3-O-glucoside (Astragalin)	Flavonoids	Flavonols	480-10-4	3	31598	69050	30245	85045	69110	193530	92367	81204	153450	184000	208120	266190	C12249	ko00944,ko01110
Jmgn004021	449.11	269.05	450.116	C21H22O11	[M-H]-	6-C-Glucosyl-2-Hydroxynaringenin	Flavonoids	Flavanones	-	3	290650	191550	220330	175760	233820	286590	19071	33725	14758	146410	175540	161080	--	--
HJN086	449.11	287.06	450.116	C21H22O11	[M-H]-	Eriodictyol-3'-O-glucoside	Flavonoids	Flavanones	-	3	9	9	9	20649	16478	26714	64632	134270	33230	30981	26425	30903	--	--
pmb3023	449.11	287	450.116	C21H22O11	[M-H]-	Eriodictyol-8-C-glucoside	Flavonoids	Flavanones	1023271-51-3	3	35574	28914	37882	21873	45898	39083	9	9	9	34566	18563	17884	--	--
Lmtn002796	449.1	287.05	450.116	C21H22O11	[M-H]-	Aromadendrin-7-O-glucoside	Flavonoids	Flavanonols	28189-90-4	3	246070	189680	238840	167390	259280	277490	19098	29481	25513	166980	171340	157130	--	--
MWSmce674	451.36	89.06	450.35	C31H46O2	[M+H]+	Phylloquinone (Vitamin K1)	Others	Vitamin	84-80-0	3	6026.2	2524.8	2595.9	2784.7	11464	4484.3	3113.8	2151.6	9	5127.3	5635.7	3422	--	--
Lmhp008763	452.28	311.26	451.27	C21H42NO7P	[M+H]+	LysoPE 16:1(2n isomer)	Lipids	LPE	-	3	74676	39091	62789	75478	77471	145590	87046	105890	143880	104220	84040	98061	--	--
Lmhp009034	452.28	311.26	451.27	C21H42NO7P	[M+H]+	LysoPE 16:1	Lipids	LPE	-	3	153440	42873	176080	93497	59116	36891	7398.5	28534	79684	55482	82768	80671	--	--
Li512113	451.09	391.04	452.095	C20H20O12	[M-H]-	Maleoyl-caffeoylquinic acid	Phenolic acids	Phenolic acids	-	2	96348	66980	71713	62391	396490	114830	105120	69864	54269	91743	123100	134870	--	--
pmb0876	454.29	313.27	453.286	C21H44NO7P	[M+H]+	LysoPE 16:0	Lipids	LPE	53862-35-4	1	12516000	7066600	13934000	7117500	7101000	5921800	2188400	3880200	6037400	7714000	7622900	8108900	--	--
pmd0160	454.29	313.27	453.286	C21H44NO7P	[M+H]+	LysoPE 16:0(2n isomer)	Lipids	LPE	-	3	1745700	999790	1978900	991230	591540	573810	242500	409440	625190	886910	813920	1025700	--	--
MWSmce134	453.35	453.35	454.345	C30H46O3	[M-H]-	Betulonic acid	Terpenoids	Triterpene	4481-62-3	3	122520	11257	14945	29788	34073	854160	234770	9542.4	6265.2	289770	219360	125890	--	--
Lmqn012798	453.34	453.34	454.345	C30H46O3	[M-H]-	Urs-12(13)-en-3-one-28-oic acid	Terpenoids	Triterpene	-	1	125040	12054	17124	34063	31382	730430	230940	8206.2	6080.1	258750	214640	162400	--	--
Lmzn206829	453.34	453.34	454.345	C30H46O3	[M-H]-	Oleanonic acid	Terpenoids	Triterpene	17990-42-0	3	106270	10450	15145	21824	26826	711820	224620	5967.1	5730.1	272900	225560	96456	--	--
Lmzn006829	453.34	453.34	454.345	C30H46O3	[M-H]-	3-Ketoursolic acid	Terpenoids	Triterpene	-	3	111680	11120	14250	28694	25055	824660	226960	6003.6	6288.4	275840	239760	118960	--	--
Lmzn006795	453.34	453.34	454.345	C30H46O3	[M-H]-	Ursonic acid	Terpenoids	Triterpene	6246-46-4	2	102150	7012.7	9018.1	31641	34169	682560	195540	5328.9	7019	246380	213340	122840	--	--
MWS5083	455.1	96.97	456.105	C17H21N4O9P	[M-H]-	Flavin Single Nucleotide(FMN)	Nucleotides and derivatives	Nucleotides and derivatives	6184-17-4	3	45812	39036	51237	51302	14851	28077	22273	16204	33872	32360	33870	31772	C00061	ko00190,ko00740,ko01100,ko01110
mws4053	455.35	455.35	456.36	C30H48O3	[M-H]-	Ursolic acid	Terpenoids	Triterpene	77-52-1	1	941140	334160	581360	536220	798560	1700100	1395500	820850	764640	988390	1144400	703230	C08988	--
pmn001700	455.35	455.35	456.36	C30H48O3	[M-H]-	24,30-Dihydroxy-12(13)-enolupinol	Terpenoids	Triterpene	-	1	780220	286080	500030	582040	619870	1343100	1130700	710150	686200	993100	958320	641440	--	--
Zmjn014062	455.35	455.35	456.36	C30H48O3	[M-H]-	(23S)-3β-hydroxydammara-21-oic acid 21,23-lactone	Terpenoids	Triterpene	-	3	865630	316820	594130	536330	718950	1280400	1374100	856890	681810	975730	1092800	595440	--	--
HJN110	455.36	455.36	456.36	C30H48O3	[M-H]-	Betulinic acid	Terpenoids	Triterpene	472-15-1	1	965830	345330	549790	604510	783730	1629500	1217700	755810	827490	1030100	1069000	764390	C08619	--
pmb0464	458.1	116.3	457.143	C16H27NO14	[M+H]+	L-Aspartic acid-O-diglucoside	Amino acids and derivatives	Amino acids and derivatives	-	3	552190	1027500	564640	370510	500150	333730	242820	132030	153450	490880	443320	391030	--	--
mws0034	457.08	169.01	458.085	C22H18O11	[M-H]-	Epigallocatechin-3-gallate	Flavonoids	Flavanols	989-51-5	3	60663	69615	30504	31394	34695	50438	482460	1253900	66955	215850	230820	283130	C09731	--
mws2220	457.08	169.02	458.085	C22H18O11	[M-H]-	Gallocatechin 3-O-gallate	Flavonoids	Flavanols	5127-64-0	3	79527	77738	63283	31119	55506	71016	612140	1649800	91795	195550	293330	350700	--	--
pmb2654	460.1	117.9	461.153	C19H27NO12	[M-H]-	Anthranilate-1-O-Sophoroside	Phenolic acids	Phenolic acids	-	3	3573400	9318200	4064300	3961600	2871500	3538900	5561400	4780700	6194000	4199400	4822700	4922700	--	--
Cmyp002064	463.12	301.08	462.116	C22H22O11	[M+H]+	Yuanhuanin	Flavonoids	Flavones	83133-14-6	3	29233	29184	28155	47500	52177	27878	9	9	9	21614	22280	13229	--	--
MWSslk013	463.12	301.09	462.116	C22H22O11	[M+H]+	Tectoridin	Flavonoids	Isoflavones	611-40-5	3	33132	24744	34115	40404	49878	30408	9	9	9	30006	23751	29278	C10533	--
Lmpn006208	461.11	315.05	462.116	C22H22O11	[M-H]-	8-Methoxykaempferol-7-O-rhamnoside	Flavonoids	Flavonols	-	2	9	9	9	9	9	9	150760	131720	58644	39220	41254	41459	--	--
Lmjp003655	463.12	301.08	462.116	C22H22O11	[M+H]+	6-C-MethylKaempferol-3-glucoside	Flavonoids	Flavones	-	3	18796	29906	54966	39544	34028	22236	9	9	9	30952	36125	37522	--	--
Hmgp002189	463.13	301.07	462.118	C22H22O11	[M+H]+	Hispidulin-7-O-Glucoside	Flavonoids	Flavones	17680-84-1	3	20908	7991.8	21591	28158	29249	27227	7649.8	9	4193.5	22992	33401	25716	C17762	--
Lmdp003286	465.1	303.06	464.095	C21H20O12	[M+H]+	Isohyperoside	Flavonoids	Flavonols	35589-21-0	3	138310	477320	143190	266030	293820	3042500	221490	127240	794540	1156400	1204500	1222000	--	--
mws0091	463.09	300.03	464.095	C21H20O12	[M-H]-	Quercetin-3-O-glucoside (Isoquercitrin)	Flavonoids	Flavonols	482-35-9	1	34326	179300	45748	104500	136370	1498200	67497	28125	335800	543550	593310	562820	C05623	ko00944,ko01100,ko01110
pmp001309	465.1	303.1	464.095	C21H20O12	[M+H]+	6-Hydroxykaempferol-7-O-glucoside	Flavonoids	Flavonols	-	3	196020	477800	161850	326720	375780	3360500	204960	195610	850490	1434800	1327400	1473800	--	--
mws1329	463.09	300.7	464.095	C21H20O12	[M-H]-	Quercetin-7-O-glucoside	Flavonoids	Flavonols	491-50-9	1	24799	97335	29672	48968	84172	878920	34681	36270	163370	340330	310670	284180	C12639	--
mws0856	463.09	301	464.095	C21H20O12	[M-H]-	Quercetin-4'-O-glucoside (Spiraeoside)	Flavonoids	Flavonols	20229-56-5	1	21076	117640	42107	88389	74676	973580	69758	47481	216100	401000	361640	420470	--	--
mws0061	463.09	300	464.095	C21H20O12	[M-H]-	Quercetin-3-O-galactoside (Hyperin)	Flavonoids	Flavonols	482-36-0	1	56018	249810	75143	119200	210760	2008500	72259	57047	411170	824490	799790	827680	C10073	--
pme1598	463.12	301	464.132	C22H24O11	[M-H]-	Hesperetin-5-O-glucoside	Flavonoids	Flavanones	69651-80-5	3	21024	111900	19906	75557	107850	1017900	41177	39946	202580	347530	369800	389380	--	--
Lmhp009464	466.29	325.27	465.286	C22H44NO7P	[M+H]+	LysoPE 17:1(2n isomer)	Lipids	LPE	-	1	45525	38394	50397	32913	21900	12943	12847	31925	19468	35647	31689	35446	--	--
Lman004071	465.14	311.08	466.148	C22H26O11	[M-H]-	Grevilloside M	Phenolic acids	Phenolic acids	1407163-62-5	3	8868.5	6742	14137	16868	26384	27560	209360	182460	81540	47860	61909	68374	--	--
Lmhp010162	468.31	327.29	467.301	C22H46NO7P	[M+H]+	LysoPE 17:0	Lipids	LPE	-	3	41932	17634	45741	31713	24378	19642	13374	28719	11184	24447	24878	31920	--	--
pmd0130	468.31	184.07	467.301	C22H46NO7P	[M+H]+	LysoPC 14:0	Lipids	LPC	20559-16-4	1	215580	137250	264470	162300	145740	174430	52294	72613	71704	165780	177280	178550	--	--
pmn001704	469.33	423.33	470.34	C30H46O4	[M-H]-	2,3-Dihydroxy 5(6),12(13)diene ursolic acid	Terpenoids	Triterpene	-	1	8215.1	4648.2	4207.7	3965.2	11632	17000	27242	5882.4	2277	8222.5	8351.6	8042	--	--
Hmjn008136	469.33	469.33	470.34	C30H46O4	[M-H]-	Camaldulenic acid	Terpenoids	Triterpene	71850-15-2	1	123910	32897	34245	277220	502160	5193800	138460	18755	37667	478080	501220	698610	--	--
Lmsn012627	469.33	423.33	470.34	C30H46O4	[M-H]-	2α,3α-Dihydroxyurs-12,18-dien-28-oic acid	Terpenoids	Triterpene	-	3	8824.4	2659.5	2443.8	4935.6	11472	14892	29110	5068.8	2431.8	7016	9862.8	10088	--	--
Lmhn003689	471.09	277.04	472.101	C23H20O11	[M-H]-	p-Coumaroylferuloyltartaric acid	Phenolic acids	Phenolic acids	-	3	79443	49322	75658	128620	78416	87261	53847	279230	838430	198010	237550	212800	--	--
Zmjn012003	471.34	471.34	472.355	C30H48O4	[M-H]-	Gypensapogenin F	Terpenoids	Triterpene	-	1	45109	9390.1	14586	497420	303680	675310	24532	90071	71427	139510	148790	165330	--	--
Lmzn106284	471.35	471.35	472.355	C30H48O4	[M-H]-	Alphitolic acid	Terpenoids	Triterpene	19533-92-7	1	178830	86343	84495	901880	761830	2953600	48390	123140	249930	447970	449720	528840	C16912	--
Lmzn006284	471.35	471.35	472.355	C30H48O4	[M-H]-	2α-Hydroxyursolic acid	Terpenoids	Triterpene	-	1	188830	102650	78224	1086300	741630	2716400	86798	146850	255610	476700	474220	561300	--	--
Smpn011792	471.34	471.34	472.355	C30H48O4	[M-H]-	2,3-dihydroxy-12-ursen-28-oic acid	Terpenoids	Triterpene	-	1	103440	207610	61823	129080	84536	86323	83323	36324	53931	70680	70550	100720	--	--
Lmzn006169	471.35	471.35	472.355	C30H48O4	[M-H]-	Pomolic acid	Terpenoids	Triterpene	13849-91-7	1	136660	210290	73525	131030	106170	74959	71083	44723	59740	94378	112100	99862	--	--
Zmpn008194	471.35	471.35	472.355	C30H48O4	[M-H]-	Corosolic acid	Terpenoids	Triterpene	4547-24-4	1	26242	21054	15212	496050	341710	662440	48450	67006	81149	161340	147060	174260	--	--
pmn001706	471.35	471.35	472.355	C30H48O4	[M-H]-	2-Hydroxyoleanolic acid	Terpenoids	Triterpene	26707-60-8	1	212900	95660	81449	945910	737550	2702600	73034	109450	230230	401070	426320	501250	--	--
pmn001705	471.35	471.35	472.355	C30H48O4	[M-H]-	3,24-Dihydroxy-17,21-semiacetal-12(13)oleanolic fruit	Terpenoids	Triterpene	-	1	50910	25635	15918	718310	399180	872810	44306	64694	81917	152400	151200	185690	--	--
mws1610	471.35	471.35	472.355	C30H48O4	[M-H]-	Maslinic acid	Terpenoids	Triterpene	4373-41-5	1	177780	78134	58364	949380	707840	2712700	60123	120450	172450	417240	413870	535250	C16939	--
Hmbn005207	471.35	471.35	472.355	C30H48O4	[M-H]-	Hederagenin	Terpenoids	Triterpene Saponin	465-99-6	1	151930	230240	86039	155410	87519	261130	89438	43091	65618	130680	134880	131750	--	--
pmb1912	474.17	327	473.166	C20H23N7O7	[M+H]+	10-Formyltetrahydrofolic Acid	Alkaloids	Alkaloids	2800-34-2	1	2381000	1775300	2513600	1898900	2742400	2099800	817640	1108100	1421900	1759700	1726000	1881400	C00234	ko00670,ko00970,ko01100,ko01200
Lmhp008233	474.26	333.24	473.254	C23H40NO7P	[M+H]+	LysoPE 18:4	Lipids	LPE	-	1	100210	54069	149810	95521	58856	77910	69923	66241	46284	82883	70834	80944	--	--
MWSmce621	473.07	149.01	474.08	C22H18O12	[M-H]-	Cichoric Acid	Phenolic acids	Phenolic acids	6537-80-0	3	75952	105320	94540	66129	146760	63949	681370	753610	530140	252000	272800	332900	C10437	--
Lmhp008801	476.28	335.26	475.27	C23H42NO7P	[M+H]+	LysoPE 18:3	Lipids	LPE	-	1	46028	31906	47831	45407	44679	53647	26575	37748	23419	35175	39776	36977	--	--
Lmhp008589	476.28	335.26	475.27	C23H42NO7P	[M+H]+	LysoPE 18:3(2n isomer)	Lipids	LPE	-	1	157470	76075	185870	186400	120970	158300	76945	100810	123290	100960	141700	134910	--	--
Lmjn002774	475.18	179.07	476.189	C21H32O12	[M-H]-	Darendoside B	Phenolic acids	Phenolic acids	-	1	1280500	1277800	1771500	2247500	1438100	1844000	2318500	2150200	1864300	1738400	1762200	1725100	--	--
pmb0545	477.14	315.09	477.139	C23H25O11+	[M]+	Rosinidin-3-O-glucoside	Flavonoids	Anthocyanidins	-	3	28249	18331	12445	18096	26139	31882	104370	122480	56132	41160	39896	47866	--	--
pmb0874	478.29	337.27	477.286	C23H44NO7P	[M+H]+	LysoPE 18:2(2n isomer)	Lipids	LPE	-	1	21545000	11760000	26252000	15773000	14319000	15624000	8599900	10679000	12145000	14659000	14525000	16316000	--	--
pmb0881	478.29	337.27	477.286	C23H44NO7P	[M+H]+	LysoPE 18:2	Lipids	LPE	-	1	4262800	2924900	5037100	3804300	1994200	2060200	1152000	1982000	2029300	2919000	3049000	3587700	--	--
Zmhn004909	477.06	169.01	478.075	C21H18O13	[M-H]-	3,4-Digalloylshikimic acid	Phenolic acids	Phenolic acids	-	3	26261	15712	16372	47045	24483	44253	9	26850	9	24198	24274	27788	--	--
Lmcp003788	479.12	317.06	478.111	C22H22O12	[M+H]+	Isotamarixin	Flavonoids	Flavonols	-	3	36689	19223	22787	24089	96306	78946	16007	13992	30994	32147	29145	21231	--	--
Hmcp002207	479.12	317.06	478.111	C22H22O12	[M+H]+	Isorhamnetin-7-O-glucoside (Brassicin)	Flavonoids	Flavonols	6743-96-0	3	9	9	9	9	9	397140	48580	34691	179880	94732	76033	81250	--	--
Lmjp002906	479.12	317.07	478.111	C22H22O12	[M+H]+	Rhamnetin-3-O-Glucoside	Flavonoids	Flavonols	27875-34-9	3	9	9	9	14520	27061	443050	44408	22288	190280	76493	81831	92970	--	--
Lmsn004162	477.1	169.01	478.111	C22H22O12	[M-H]-	1-O-Galloyl-2-O-p-Coumaroyl-β-D-glucose	Phenolic acids	Phenolic acids	94356-18-0	3	15878	26062	12700	27383	34543	44707	9	32972	9	41142	21800	22912	--	--
Lmjp003044	479.12	317.06	478.111	C22H22O12	[M+H]+	Isorhamnetin-3-O-Glucoside	Flavonoids	Flavonols	5041-82-7	3	9	9	9	9	9	392390	38180	25427	148390	84780	57593	70071	--	--
Lmjp003295	479.12	317.07	478.111	C22H22O12	[M+H]+	6-Methoxykaempferol-3-O-glucoside	Flavonoids	Flavonols	63422-27-5	3	9	9	9	9	22542	394070	42702	31922	162990	79844	66982	72395	--	--
Hmgp002036	479.12	317.06	478.112	C22H22O12	[M+H]+	Nepetin-7-O-glucoside	Flavonoids	Flavones	569-90-4	3	26076	18088	13526	17321	33999	323140	31871	31870	134980	59047	74125	61090	--	--
Zmhn003046	477.14	337.09	478.147	C23H26O11	[M-H]-	4-O-(6'-O-Glucosylferuloyl)-3,4-dihydroxybenzyl alcohol	Phenolic acids	Phenolic acids	-	3	11152	4741.8	17034	11249	9457.2	9670.8	22896	33544	10609	10136	8074.8	19536	--	--
pmb0856	480.31	339.29	479.301	C23H46NO7P	[M+H]+	LysoPE 18:1(2n isomer)	Lipids	LPE	-	3	419540	196170	444100	224570	214780	161260	109170	162050	166550	271820	263110	259810	--	--
mws0289	480.31	339.29	479.301	C23H46NO7P	[M+H]+	LysoPE 18:1	Lipids	LPE	89576-29-4	3	517990	330250	590400	334540	277310	211600	128550	244820	259730	317220	316500	324940	--	--
pmb2260	480.31	184.07	479.301	C23H46NO7P	[M+H]+	LysoPC 15:1	Lipids	LPC	-	2	121680	124120	204660	66963	63217	61555	38145	68898	58351	99744	79423	100450	--	--
Lmdp002969	481.1	319.06	480.09	C21H20O13	[M+H]+	Myricetin-3-O-galactoside	Flavonoids	Flavonols	15648-86-9	3	12892	57856	23646	37699	49215	159570	27123	30539	117350	81624	90774	113140	--	--
Lmtp003948	481.13	319.05	480.127	C22H24O12	[M+H]+	3',5',5,7-Tetrahydroxy-4'-methoxyflavanone-3'-O-glucoside	Flavonoids	Flavones	-	3	6490	90070	14523	24628	47382	137880	24756	28903	109710	85570	114850	116760	--	--
pmb0883	482.32	341.31	481.317	C23H48NO7P	[M+H]+	LysoPE 18:0	Lipids	LPE	69747-55-3	3	46108	21489	54728	33360	35017	27193	9263.5	20326	28364	25298	28657	35217	--	--
pmb2319	482.32	184.07	481.317	C23H48NO7P	[M+H]+	LysoPC 15:0	Lipids	LPC	108273-89-8	1	2168900	1101300	2289200	1064200	1147700	873330	346080	654160	590050	1194400	1229400	1237800	--	--
Lmhp009129	482.32	184.07	481.317	C23H48NO7P	[M+H]+	LysoPC 15:0(2n isomer)	Lipids	LPC	-	1	345810	213720	459060	187500	117860	130700	62021	101020	81620	189170	213950	239150	--	--
Li512114	485.36	453.34	486.371	C31H50O4	[M-H]-	Corosolic Acid Methyl Ester	Terpenoids	Triterpene	4518-70-1	3	9890.7	5464	5976.6	5920.2	20651	33679	45814	3136.5	2473.4	12977	12287	12568	--	--
Lmmn000214	487.17	341.11	488.174	C18H32O15	[M-H]-	Solatriose	Others	Saccharides and Alcohols	528-40-5	3	4003400	1556300	3555600	2856400	1424400	2324500	2424100	2098500	1727100	2154400	2448400	2744000	--	--
Smpn009230	487.34	487.34	488.35	C30H48O5	[M-H]-	2α,3α,23-trihydroxyolean-12-en-28-oic acid	Terpenoids	Triterpene	-	3	34065	19816	15788	16857	24939	14883	9298.3	9	27010	31459	24891	34732	--	--
Zmpn006881	487.34	469.32	488.35	C30H48O5	[M-H]-	Tormentic acid	Terpenoids	Triterpene	13850-16-3	3	38853	16996	16033	13629	46721	83481	78560	21925	13595	31456	36259	37808	--	--
Hmhn007817	487.34	469.33	488.35	C30H48O5	[M-H]-	2α,3α-Dihydroxyursolic acid	Terpenoids	Triterpene	-	3	2636.6	211.31	691.32	12744	4496.6	26416	427.64	118.56	110.21	4542.8	3109.1	3740.3	--	--
Hmjn003948	487.35	487.35	488.35	C30H48O5	[M-H]-	Madasiatic acid	Terpenoids	Triterpene	26532-66-1	3	34643	18065	11392	13960	15877	22668	13166	9	19442	29310	28360	34352	--	--
pmb0863	492.31	184.07	491.301	C24H46NO7P	[M+H]+	LysoPC 16:2(2n isomer)	Lipids	LPC	-	3	23524	37502	35339	9066.6	13013	9225.9	3859.7	5607.9	6979.5	18607	17804	12837	--	--
pmb0790	494.19	332.5	493.18	C20H31NO13	[M+H]+	Pyridoxine-5'-O-diglucoside	Others	Vitamin	-	2	133440	101630	158380	71207	111830	62665	19022	13062	9057.8	61990	68439	71840	--	--
pmp001270	494.32	184.07	493.317	C24H48NO7P	[M+H]+	LysoPC 16:1	Lipids	LPC	76790-27-7	1	338850	132200	434960	227900	174370	135840	50123	75653	139160	211610	209270	258690	--	--
Lmhp008833	494.32	184.07	493.317	C24H48NO7P	[M+H]+	LysoPC 16:1(2n isomer)	Lipids	LPC	-	1	136530	89803	199980	136740	185830	161940	63437	85911	87572	154230	158910	159590	--	--
HJAP005	495.11	333.07	494.105	C22H22O13	[M+H]+	Laricitrin-3-O-glucoside	Flavonoids	Flavonols	39986-90-8	3	32658	37573	28780	29084	51412	31936	9	9	9	24312	32636	23892	--	--
Lmsn004321	493.1	169.01	494.106	C22H22O13	[M-H]-	1-O-Caffeoyl-3-O-galloyl-β-D-glucose	Phenolic acids	Phenolic acids	-	3	17632	20277	13940	23721	65470	30169	24385	26842	25372	27844	35131	23532	--	--
Lmjp003231	495.11	333.07	494.106	C22H22O13	[M+H]+	Patuletin-3-O-glucoside	Flavonoids	Flavonols	-	3	22211	38846	27063	17625	57322	23936	9	9	9	29069	24303	25684	--	--
Lmtn002997	493.1	331.05	494.106	C22H22O13	[M-H]-	Mearnsetin-3-O-glucoside	Flavonoids	Flavones	-	3	35008	57035	102080	46584	108820	41766	26566	11789	4818.7	57956	48456	43953	--	--
pmb0855	496.34	184.07	495.332	C24H50NO7P	[M+H]+	LysoPC 16:0	Lipids	LPC	17364-16-8	1	49032000	28255000	45328000	23373000	23724000	21527000	8269000	14834000	21851000	26898000	27687000	28223000	--	--
pmd0132	496.34	184.07	495.332	C24H50NO7P	[M+H]+	LysoPC 16:0(2n isomer)	Lipids	LPC	-	1	3490200	2187800	3537400	1624200	1004300	1184500	488150	1087300	968990	1699100	1724900	1858700	--	--
Lmhn003668	501.1	277.03	502.111	C24H22O12	[M-H]-	p-Coumaroylsinapoyltartaric acid	Phenolic acids	Phenolic acids	-	3	234010	178200	252060	313730	341890	258700	11399	37253	59137	194620	211370	191610	--	--
pme0500	503.16	323	504.169	C18H32O16	[M-H]-	D-Melezitose	Others	Saccharides and Alcohols	597-12-6	1	749830	771130	524760	1617800	1664900	1131500	2903700	1949700	1092300	997400	1378100	1698200	C08243	--
MWS0442	527.16	365.1	504.169	C18H32O16	[M+Na]+	Maltotriose	Others	Saccharides and Alcohols	1109-28-0	2	66945	74552	32695	74252	102380	92284	54184	77154	49767	49130	71042	38908	C01835	ko02010
MWSmce486	503.16	383.12	504.169	C18H32O16	[M-H]-	Manninotriose	Others	Saccharides and Alcohols	13382-86-0	3	28783	115980	55507	13378	24232	20995	6681.5	10977	9775.3	32317	32601	35567	C05404	ko00052,ko01100
pme2125	503.16	179	504.169	C18H32O16	[M-H]-	Raffinose	Others	Saccharides and Alcohols	512-69-6	3	1062200	1128900	1020600	1914600	1616800	1656200	3529700	2034800	1530200	1768800	2151000	1818100	C00492	ko00052,ko01100,ko02010
mws1589	503.16	179	504.169	C18H32O16	[M-H]-	D-Panose	Others	Saccharides and Alcohols	33401-87-5	1	400990	946590	525820	441450	517680	450740	1787300	980760	494960	569110	666740	583990	C00713	--
pmp001141	506.2	145	505.195	C25H31NO10	[M+H]+	Cimicifugamide	Alkaloids	Phenolamine	-	3	179720	194780	155640	128190	300400	162750	129470	129600	68282	186260	166820	146020	--	--
Lmhp010514	506.32	365.31	505.317	C25H48NO7P	[M+H]+	LysoPE 20:2(2n isomer)	Lipids	LPE	-	1	96331	49874	109600	66911	67157	45569	24890	58787	57706	61338	60378	67816	--	--
Lmhp010757	506.32	365.31	505.317	C25H48NO7P	[M+H]+	LysoPE 20:2	Lipids	LPE	-	1	75819	47176	107170	79074	60031	45015	29589	53664	42489	63362	46818	72934	--	--
Lmhp008718	506.32	184.07	505.317	C25H48NO7P	[M+H]+	LysoPC 17:2	Lipids	LPC	-	1	110350	80928	129370	60774	66047	34185	32243	34101	41139	78021	82814	85079	--	--
MWSmce668	505.99	158.93	506.996	C10H16N5O13P3	[M-H]-	ATP; Adenosine 5'-Triphosphate	Alkaloids	Alkaloids	56-65-5	3	59151	49841	57344	79069	28124	44855	22530	25947	58953	38535	44877	44739	--	--
Lmhp009590	508.34	184.07	507.332	C25H50NO7P	[M+H]+	LysoPC 17:1	Lipids	LPC	-	1	115690	87124	130510	54445	73531	33457	40018	54805	45074	71629	60610	83097	--	--
Hmcn000773	507.17	179.05	508.179	C21H32O14	[M-H]-	6'-O-Glucosylaucubin	Others	Others	-	3	24948	63306	26895	66686	42922	57441	30376	37703	46188	39957	43607	52815	--	--
Lmhp010515	510.36	184.07	509.348	C25H52NO7P	[M+H]+	LysoPC 17:0(2n isomer)	Lipids	LPC	-	1	130910	63751	117020	59688	52083	49144	31850	64268	26238	55121	77720	78181	--	--
pmb2406	510.36	184.07	509.348	C25H52NO7P	[M+H]+	LysoPC 17:0	Lipids	LPC	50930-23-9	2	84734	49339	99787	43014	35785	22042	22318	30496	18913	42723	58110	42294	--	--
Hmqp006235	516.3	184.07	515.297	C26H46NO7P	[M+H]+	LysoPC 18:4	Lipids	LPC	-	1	174230	131950	212620	123390	51581	57217	68028	90088	49681	120230	105910	158300	--	--
Lmhp010334	517.34	263.24	516.33	C27H48O9	[M+H]+	2-Linoleoylglycerol-1-O-glucoside	Lipids	Glycerol ester	-	1	9481.7	19400	13176	6997.8	10617	10175	3122.4	5612	7269.4	9086.7	12305	14382	--	--
Lmhp010573	517.34	263.24	516.33	C27H48O9	[M+H]+	1-Linoleoylglycerol-3-O-glucoside	Lipids	Glycerol ester	-	1	5039.9	10520	4823.9	4111.9	10101	4998.1	3207.1	5141.9	5385	13663	13521	10675	--	--
pmb0865	518.32	184.07	517.317	C26H48NO7P	[M+H]+	LysoPC 18:3(2n isomer)	Lipids	LPC	-	1	907490	726290	840950	766240	650990	562640	203190	337750	443950	667920	624390	620190	--	--
pmb0854	518.32	184.07	517.317	C26H48NO7P	[M+H]+	LysoPC 18:3	Lipids	LPC	-	1	856830	688770	867530	739130	572250	473280	203510	321240	386480	627050	655680	607200	--	--
pmn001458	517.16	175	518.164	C22H30O14	[M-H]-	Sibiricose A5	Phenolic acids	Phenolic acids	107912-97-0	2	131010	67347	105140	62931	140570	137780	186340	221700	70667	100480	83835	99578	--	--
Hmbn002692	517.16	175.04	518.164	C22H30O14	[M-H]-	6'-O-Feruloyl-D-sucrose	Phenolic acids	Phenolic acids	118230-77-6	2	94944	32172	83040	67910	107240	110750	189940	127830	67751	80742	96331	98470	--	--
pmp001273	520.34	184.07	519.332	C26H50NO7P	[M+H]+	LysoPC 18:2	Lipids	LPC	-	1	30847000	24733000	28203000	18043000	13816000	13593000	5670800	10806000	11272000	18222000	17697000	19853000	--	--
pmp001251	520.34	184.07	519.332	C26H50NO7P	[M+H]+	LysoPC 18:2(2n isomer)	Lipids	LPC	-	1	17522000	11974000	25058000	13166000	11342000	13383000	7302400	9951200	9325200	14361000	14875000	15429000	--	--
Li512111	519.11	315.05	520.122	C24H24O13	[M-H]-	Isorhamnetin-3-O-(6''-acetylglucoside)	Flavonoids	Flavonols	-	3	9	9	9	9	9	16368	6089.9	7188.1	65203	8880.6	12667	11100	--	--
pmp001059	521.19	209.08	520.179	C22H32O14	[M+H]+	Genipin-1-O-(2''-O-apiosyl)glucoside	Terpenoids	Monoterpenoids	-	3	88133	45284	88418	46220	62640	44368	289230	342820	120860	104940	98026	115890	--	--
Cmsp003083	521.2	131.05	520.194	C26H32O11	[M+H]+	Dehydrodiconiferyl alcohol-4-O-glucoside	Others	Others	107870-88-2	1	591760	598030	1006700	1303400	1319000	1159400	9	9	9	582090	703220	621740	--	--
pmn001378	519.19	357.14	520.194	C26H32O11	[M-H]-	Pinoresinol-4-O-glucoside	Lignans and Coumarins	Lignans	41607-20-9	3	87397	78866	88519	175600	499910	123940	25748	33512	126690	147810	175670	168920	C17529	--
Lmsp003655	521.2	131.05	520.194	C26H32O11	[M+H]+	Dehydrodiconiferyl alcohol-gamma'-O-glucoside	Phenolic acids	Phenolic acids	-	1	635830	633860	980370	1375400	1253500	1101600	9	9	9	575270	698230	717310	--	--
Lmhp010190	522.36	184.07	521.348	C26H52NO7P	[M+H]+	LysoPC 18:1(2n isomer)	Lipids	LPC	-	1	5310600	3315800	7823600	3741400	3791900	3742600	2097000	2841200	4187200	4022700	4352000	4247000	--	--
pmp001281	522.36	184.07	521.348	C26H52NO7P	[M+H]+	LysoPC 18:1	Lipids	LPC	-	1	3117800	2297400	3604900	1651400	1200400	1648400	578380	929860	1175800	1779300	1842800	1792300	--	--
pmb3041	521.09	329.2	522.101	C23H22O14	[M-H]-	Tricin-7-O-saccharic acid	Flavonoids	Flavones	-	3	663140	669440	1129500	1654400	2425000	1062000	141430	35965	246890	986900	867230	1013300	--	--
pmn001710	521.13	359.08	522.137	C24H26O13	[M-H]-	Rosmarinic acid-3'-O-glucoside	Phenolic acids	Phenolic acids	910028-78-3	2	458060	373000	575670	376220	2066500	655850	259410	111720	124820	617140	646160	641130	--	--
Lmmn002274	521.2	359.15	522.21	C26H34O11	[M-H]-	Isolariciresinol-9'-O-glucoside	Lignans and Coumarins	Lignans	63358-12-3	3	99782	68698	103910	88725	264060	119860	355960	308390	168210	147010	186880	184860	--	--
Lmyn003971	521.2	359.15	522.21	C26H34O11	[M-H]-	Dihydrodehydrodiconiferyl alcohol-4-O-β-D-glucopyranoside	Lignans and Coumarins	Lignans	-	3	100500	87170	84674	82135	296030	101390	402250	324950	168710	171690	166870	212750	--	--
HJN083	521.2	359.15	522.211	C26H34O11	[M-H]-	Lariciresinol-4'-O-glucoside	Lignans and Coumarins	Lignans	143663-00-7	2	495200	474250	636920	619200	3018600	951580	266650	140420	122850	765620	810640	844530	--	--
mws0126	524.37	184.07	523.364	C26H54NO7P	[M+H]+	LysoPC 18:0	Lipids	LPC	19420-57-6	1	1341800	640770	1382400	758250	613110	632470	220990	379600	599660	619030	754120	652450	--	--
pmd0136	524.37	184.07	523.364	C26H54NO7P	[M+H]+	LysoPC 18:0(2n isomer)	Lipids	LPC	-	1	126220	63270	125380	68890	29976	33482	15875	32021	36877	42021	59618	48977	--	--
Lmtn003096	523.21	361.14	524.226	C26H36O11	[M-H]-	Secoisolariciresinol 4-O-glucoside	Lignans and Coumarins	Lignans	-	2	4265600	4472300	4833500	3788000	6370900	4176300	3165800	3383700	3633000	3755300	3971300	3892100	--	--
Cmsn001914	525.2	179.07	526.205	C25H34O12	[M-H]-	7R,8S-erythro-3',4,9,9'-tetrahydroxy-3-methoxy-8-O-4'-neolignan-7-O-glucopyr-anoside,	Lignans and Coumarins	Lignans	-	3	74060	60334	49909	38489	59583	47535	61910	58456	35677	49287	55819	39759	--	--
Zmcn005156	529.13	353.08	530.142	C26H26O12	[M-H]-	4,5-O-Dicaffeoylquinic Acid Methyl Ester	Phenolic acids	Phenolic acids	-	3	145480	396610	479730	210030	220630	117790	53300	58008	14185	192720	161540	203200	--	--
pmb2554	529.16	193.1	530.164	C23H30O14	[M-H]-	5-O-Feruloyl quinic acid glucoside	Phenolic acids	Phenolic acids	-	2	15864	14184	23642	12417	16737	6415.3	9	9	9	9711.5	10138	15729	--	--
pmb2833	529.16	193.1	530.164	C23H30O14	[M-H]-	3-O-Feruloylquinic acid-O-glucoside	Phenolic acids	Phenolic acids	-	2	10764	9706	24263	15944	11342	8021.4	9	9	9	6514.6	10587	11434	--	--
Lmhp010908	536.37	184.07	535.364	C27H54NO7P	[M+H]+	LysoPC 19:1	Lipids	LPC	-	3	30132	14032	30253	38087	45399	36170	36662	33307	41849	26482	38737	34244	--	--
Zmfn000481	535.04	323.03	536.044	C14H22N2O16P2	[M-H]-	Uridine-5'-Diphosphate-D-Xylose	Nucleotides and derivatives	Nucleotides and derivatives	3616-06-06	3	138610	107560	147170	138430	69895	116360	85842	90192	146410	116260	125810	105350	C00190	ko00520,ko00908,ko01100
Hmln002100	535.18	373.13	536.189	C26H32O12	[M-H]-	Nortrachelogenin-4-O-glucoside	Lignans and Coumarins	Lignans	33464-78-7	3	262570	249290	445330	184130	1199100	595120	42317	28531	2963.8	354600	280930	400790	--	--
Zmcn003729	535.18	373.13	536.189	C26H32O12	[M-H]-	1-Hydroxypinoresinol-4'-O-Glucoside	Lignans and Coumarins	Lignans	-	1	137400	193850	147620	179670	393660	214970	143850	111080	106670	162120	190800	182930	--	--
Lmtn004500	535.17	121.03	536.189	C26H32O12	[M-H]-	Prupersin C	Phenolic acids	Phenolic acids	-	3	9	9	9	9	9	9	43633	45031	29524	14374	16606	14751	--	--
pmn001375	535.18	373.13	536.189	C26H32O12	[M-H]-	1-Hydroxypinoresinol-1-O-Glucoside	Lignans and Coumarins	Lignans	81495-71-8	1	38313	55861	53088	51684	128590	66886	113680	139950	72174	63615	82520	89838	--	--
Lmdn001925	537.2	375.15	538.205	C26H34O12	[M-H]-	Olivil-4'-O-glucoside	Lignans and Coumarins	Lignans	76880-93-8	3	291370	299030	303690	340080	516980	372010	67892	59092	80586	233050	274130	304190	--	--
pmc0960	544.34	184.07	543.332	C28H50NO7P	[M+H]+	LysoPC 20:4	Lipids	LPC	-	3	63161	49920	46942	37933	59407	67392	64728	106140	106480	107650	65412	55354	--	--
pmd0146	548.37	184.07	547.364	C28H54NO7P	[M+H]+	LysoPC 20:2(2n isomer)	Lipids	LPC	-	3	39306	25733	56780	21098	14860	14331	15925	29361	18905	25996	24301	22970	--	--
pmd0147	548.37	184.07	547.364	C28H54NO7P	[M+H]+	LysoPC 20:2	Lipids	LPC	-	3	531130	385040	530240	279580	290880	208450	145110	249320	207080	301160	307000	334880	--	--
pmn001672	547.17	223.1	548.174	C23H32O15	[M-H]-	Furanofructosyl-α-D-(3-mustard acyl)glucoside	Phenolic acids	Phenolic acids	-	2	355650	261810	534390	233050	838120	863840	765490	516910	176360	516400	500560	498400	--	--
Lmsn003628	547.17	223.06	548.174	C23H32O15	[M-H]-	6'-O-Sinapoylsucrose	Phenolic acids	Phenolic acids	-	2	471610	281100	512010	214680	876780	858330	784010	552790	165710	485310	507070	539810	--	--
pmn001671	547.17	223.1	548.174	C23H32O15	[M-H]-	Furanofructosyl-α-D-(6-mustard acyl)glucoside	Phenolic acids	Phenolic acids	-	2	430830	259170	555050	246200	946810	883770	767480	612950	174560	490920	521700	577760	--	--
Lmhp011549	550.39	184.07	549.379	C28H56NO7P	[M+H]+	LysoPC 20:1	Lipids	LPC	-	1	48820	52609	67772	21610	27128	21759	9093.3	13328	21810	23105	35781	30443	--	--
Lmmn002260	551.21	389.17	552.221	C27H36O12	[M-H]-	5'-Methoxyisolariciresinol-9'-O-glucoside	Lignans and Coumarins	Lignans	-	3	1025400	943390	1464700	1408300	1465300	1251900	76652	74555	55753	845460	929380	866070	--	--
Zmjp003892	553.22	163.07	552.221	C27H36O12	[M+H]+	Nudiposide	Others	Others	62058-46-2	1	247740	260770	319570	284440	242810	329550	199640	207890	111920	220160	191390	229340	--	--
Lmhn003802	561.13	337.06	562.132	C26H26O14	[M-H]-	Sinapoylsinapoyltartaric acid	Phenolic acids	Phenolic acids	-	3	21479	16451	22145	19053	24172	13651	67693	140800	45246	32641	38418	42735	--	--
pmn001469	561.18	323.1	562.19	C24H34O15	[M-H]-	Glomeratose A	Phenolic acids	Phenolic acids	202471-84-9	2	511430	456670	836720	414270	971990	691220	947630	1050900	391810	706610	680150	671020	--	--
HJAP064	565.12	317.08	564.088	C25H24O15	[M+H]+	Isorhamnetin-3-O-(6''-malonylglucoside)	Flavonoids	Flavonols	-	3	12300	10947	7335	13352	13492	110440	35070	38359	591580	82504	94377	69166	--	--
Zmhp005139	565.12	317.07	564.112	C25H24O15	[M+H]+	Tamarixetin-3-O-(6''-malonyl)glucoside	Flavonoids	Flavonols	-	3	3098.8	9205.2	11004	10946	9192.5	96938	51757	29507	526860	72515	72286	102470	--	--
pmb2922	565.05	323.1	566.055	C15H24N2O17P2	[M-H]-	Uridine 5'-diphospho-D-glucose	Nucleotides and derivatives	Nucleotides and derivatives	133-89-1	1	1097900	860590	1068400	1053000	401380	798060	443540	425900	1093000	802090	799720	858860	C00029	ko00040,ko00052,ko00053,ko00240,ko00500,ko00520,ko00561,ko00908,ko01100,ko01110
Zmhn001446	579.21	417.16	580.216	C28H36O13	[M-H]-	Syringaresinol-4'-O-glucopyranosid	Lignans and Coumarins	Lignans	-	3	120870	161060	290300	172470	254090	187680	44260	47338	35291	146330	159710	165950	--	--
Lmjp001877	581.15	287.05	581.15	C26H29O15+	[M]+	Cyanidin-3-O-sambubioside [Cyanidin-3-O-(2''-O-xylosyl)glucoside]	Flavonoids	Anthocyanidins	63535-17-1	2	108180	31182	389960	207430	18983	111340	1182500	1443100	8853900	1117200	1198000	1326400	C20490	ko00942
MWSmce453	585.32	567.31	584.31	C32H44N2O8	[M+H]+	Lannaconitine	Alkaloids	Terpenoid alkaloids	32854-75-4	3	161260	174040	175090	235810	188680	222150	186940	158930	160420	174290	177810	212470	C08694	--
Zmjp003291	595.17	433.12	594.158	C27H30O15	[M+H]+	"Vitexin-2""-O-galactoside"	Flavonoids	Flavonoid carbonoside	-	3	720890	781550	815910	401390	877620	695870	583140	469350	270940	591080	549340	602750	--	--
pmp001106	595.17	577.16	594.158	C27H30O15	[M+H]+	Vitexin-2''-O-glucoside	Flavonoids	Flavonoid carbonoside	61360-94-9	3	47012	44838	36743	30476	47397	52692	22419	27100	20819	34562	43411	23247	C04024	ko00944
Lmtp004044	597.14	303.04	596.138	C26H28O16	[M+H]+	Quercetin-3-O-apiosyl(1→2)galactoside	Flavonoids	Flavonols	-	3	2812.5	3272.8	2763.8	5458.8	8422	3765.5	24978	17549	71544	9447.5	11168	15010	--	--
Lmqn000780	606.08	384.98	607.082	C17H27N3O17P2	[M-H]-	Uridine 5'-diphospho-N-acetylglucosamine	Alkaloids	Alkaloids	528-04-1	3	17909	17543	18427	24731	17480	19021	8430.7	11211	18187	17726	18142	12638	C00043	ko00520,ko01100
Lmmp003091	611.16	303.05	610.153	C27H30O16	[M+H]+	Quercetin-3-O-(4''-O-glucosyl)rhamnoside	Flavonoids	Flavonols	59262-54-3	3	13462	21513	5485	20201	63706	24397	30639	29438	416340	93474	97814	108270	C17563	--
Zmxp003107	611.16	287.06	610.153	C27H30O16	[M+H]+	Luteolin-7,3'-di-O-glucoside	Flavonoids	Flavones	52187-80-1	1	2857800	836840	4761400	8703100	6608100	3694700	53692	142470	1148900	3096000	2743300	3791300	--	--
Lmbp002592	611.16	287.05	610.153	C27H30O16	[M+H]+	Kaempferol-3,7-di-O-glucoside	Flavonoids	Flavonols	-	1	2806300	848370	3754300	8105600	6143300	3939400	34614	122610	946090	3236300	2983100	3076700	--	--
pmn001583	609.15	300	610.153	C27H30O16	[M-H]-	Quercetin-3-O-robinobioside	Flavonoids	Flavonols	52525-35-6	1	8257	5305.5	7072.8	5892.5	19441	4122	13558	8376.8	120960	36014	30002	35934	--	--
Hmpp002612	611.16	287.05	610.153	C27H30O16	[M+H]+	Luteolin-7-O-gentiobioside	Flavonoids	Flavones	-	1	2654400	871450	4786700	8291100	6381700	3838600	55577	147010	1100100	2652800	3275600	3649300	--	--
pmp000686	611.2	163.03	610.19	C28H34O15	[M+H]+	Forsythiaside J	Phenolic acids	Phenolic acids	-	3	105100	22129	148520	266000	184150	115060	9	9	36328	122330	102600	102990	--	--
pme0001	609.18	301	610.19	C28H34O15	[M-H]-	Hesperetin-7-O-neohesperidoside(Neohesperidin)	Flavonoids	Flavanones	13241-33-3	3	33420	29324	48986	44767	54236	81785	118040	200780	96899	60913	59374	75865	C09806	ko00941
Lmpp003662	611.14	303.05	611.14	C30H27O14+	[M]+	Delphinidin-3-O-(6''-O-p-coumaroyl)glucoside	Flavonoids	Anthocyanidins	-	3	19045	23306	14074	23367	70223	21410	21639	21932	406680	89942	76252	112050	C16370	ko00942
Lmcp004436	611.14	287.06	611.14	C30H27O14+	[M]+	Cyanidin-3-O-(6''-O-caffeoyl)glucoside	Flavonoids	Anthocyanidins	-	2	2649400	668090	4207300	7315100	5456900	3452100	38189	120630	1074100	3084100	3110900	2947700	--	--
Zmcp002924	611.16	287.05	611.161	C27H31O16+	[M]+	Cyanidin-3-O-(2''-O-glucosyl)glucoside	Flavonoids	Anthocyanidins	38820-68-7	3	18046	21622	17445	29436	42951	31650	37696	51432	32292	32737	28248	18636	C16306	ko00942
mws4134	611.14	306.08	612.152	C20H32N6O12S2	[M-H]-	Oxiglutatione	Amino acids and derivatives	Amino acids and derivatives	27025-41-8	1	494920	475230	473300	375030	264680	285390	466300	501480	487680	365400	374520	424230	C00127	ko00480,ko01100
Cmxp003531	613.18	289.07	612.169	C27H32O16	[M+H]+	Okanin-4'-O-gentiobioside	Flavonoids	Chalcones	-	3	81768	22965	109700	225020	155810	101040	9	9	31798	91786	96433	86850	--	--
Zmgp003335	613.17	289.07	612.169	C27H32O16	[M+H]+	okanin 3',4'-di-O-glucoside*	Flavonoids	Chalcones	-	3	72980	26988	114440	196780	157300	112610	9	9	17169	75219	84465	86435	--	--
Lmyp003139	617.11	153.02	616.106	C28H24O16	[M+H]+	Quercetin-3-O-(6''-galloyl)galactoside	Flavonoids	Flavonols	53171-28-1	3	61269	50909	74198	85859	128040	90442	3045.2	2947.8	5485.8	58031	65218	53568	--	--
Lmfp003026	619.13	153.02	618.122	C28H26O16	[M+H]+	Maplexin H	Tannins	Tannin	1357621-91-0	3	27425	27553	18738	46200	21298	25931	9	9	9	11700	23498	20644	--	--
pmn001506	617.41	455.4	618.413	C36H58O8	[M-H]-	Oleanolic acid-3-O-glucoside	Terpenoids	Triterpene Saponin	3391-80-8	1	382610	146130	267980	351930	435490	763230	529040	515700	464540	359840	403700	452140	--	--
HJAP107	621.44	423.36	620.429	C36H60O8	[M+H]+	Ginsenoside Rh4	Terpenoids	Triterpene Saponin	174721-08-5	1	310520	271510	349560	766820	137360	588840	5903.7	19842	318610	307600	295810	299630	--	--
Rfmb26201	621.22	417.16	622.226	C30H38O14	[M-H]-	Syringaresinol-4'-O-(6''-acetyl)glucoside	Lignans and Coumarins	Lignans	-	3	94982	91845	167770	88605	129960	115300	149400	44460	63462	72782	116550	97492	--	--
Hmlp004943	625.18	317.07	624.168	C28H32O16	[M+H]+	Nitensoside B	Lignans and Coumarins	Coumarins	-	3	9	9	9	11248	244080	14041	9	9	52325	73946	70685	70499	--	--
Lmhp003217	625.17	317.06	624.169	C28H32O16	[M+H]+	2'-Hydoxy,5-methoxyGenistein-O-rhamnosyl-glucoside	Flavonoids	Isoflavones	-	3	9	13279	9	8029.5	241820	9	9	8626	41158	51289	61694	59091	--	--
Lmpp003815	625.16	317.07	625.155	C31H29O14+	[M]+	Petunidin-3-O-(6''-O-p-Coumaroyl)glucoside	Flavonoids	Anthocyanidins	-	3	10695	12905	9541.2	15577	219140	8122.8	9	11520	41595	63728	51900	65939	--	--
pmp001310	627.16	303.1	626.148	C27H30O17	[M+H]+	6-Hydroxykaempferol-3,6-O-Diglucoside	Flavonoids	Flavonols	-	1	551400	565200	506870	1180300	1162100	7443500	33802	29387	319520	1180800	1194200	1471300	--	--
Zmhp003784	627.16	465.1	626.148	C27H30O17	[M+H]+	Rhodioflavonoside	Flavonoids	Flavonols	-	1	13522	28235	16007	35065	35044	174360	9	9	9	26756	34501	32752	--	--
Zmhp002730	627.16	303.05	626.148	C27H30O17	[M+H]+	6-Hydroxykaempferol 6,7-Diglucoside	Flavonoids	Flavonols	142674-16-6	1	540140	603170	470670	1074100	1215500	6850400	22615	24615	366340	1141100	1180100	1327300	--	--
Lmtp003677	627.16	303.04	626.148	C27H30O17	[M+H]+	Quercetin-3-O-sophoroside (Baimaside)	Flavonoids	Flavonols	18609-17-1	1	555400	635160	436760	1014600	1081200	5979900	28485	31378	326740	1179900	1161700	1326600	C12667	ko00944
pmb0645	627.19	465.2	626.185	C28H34O16	[M+H]+	Hesperetin-6-C-glucoside-7-O-glucoside	Flavonoids	Flavonoid carbonoside	-	3	27641	15495	20998	28358	44480	190760	9	9	9	36619	36903	41978	--	--
Lmxp06952	633.4	439.36	632.393	C36H56O9	[M+H]+	28-Desglucosyl chikusetsusaponin IVa	Terpenoids	Triterpene Saponin	-	1	4097900	3864400	4050300	2809300	3905700	4105000	6011600	4736500	5206400	4390000	4185300	4609800	--	--
Jmwn004308	637.21	475.16	638.221	C30H38O15	[M-H]-	4-Dihydroxyphenethoxy-8-O-β-D-[6-O-(4-O-β-D-glucopyranosyl)-feruloyl]glucopyranoside	Phenolic acids	Phenolic acids	-	3	50422	56222	68094	61030	67070	87572	28712	35767	25274	42323	34078	66306	--	--
Zmjp006798	639.45	423.36	638.439	C36H62O9	[M+H]+	Gypenoside LXXⅥ	Terpenoids	Triterpene Saponin	-	2	20815	11909	17205	26720	32109	34082	13089	30549	16485	20360	22292	16842	--	--
Zmjp007126	639.45	423.37	638.439	C36H62O9	[M+H]+	Gypenoside Jh1	Terpenoids	Triterpene Saponin	-	2	13511	9645.8	22468	28179	19065	22366	9950.6	13410	15590	15189	17378	9699	--	--
P4321	639.45	423.36	638.439	C36H62O9	[M+H]+	ginsenoside F1	Terpenoids	Triterpene Saponin	-	1	262970	233980	261490	381380	416010	250450	247560	332340	261010	302970	297950	319960	--	--
P4451	639.44	423.36	638.439	C36H62O9	[M+H]+	ginsenoside Rh1	Terpenoids	Triterpene Saponin	-	1	271230	217290	248530	409460	461240	263660	239650	355910	215860	272720	340040	270800	--	--
Lmzp004417	639.45	441.37	638.439	C36H62O9	[M+H]+	Ginsenoside Rf1	Terpenoids	Triterpene Saponin	-	1	399360	341230	393730	420970	560770	396080	333580	416010	265960	428390	416230	393970	--	--
Lmhp002800	641.16	317.06	640.164	C28H32O17	[M+H]+	2'-Hydoxy,5-methoxyGenistein-4',7-O-diglucoside	Flavonoids	Isoflavones	-	3	294380	524450	258450	313300	555010	763810	23659	28799	255070	407140	313520	312080	--	--
Hmgp001888	641.17	317.06	640.167	C28H32O17	[M+H]+	Patuletin-3-O-rutinoside	Flavonoids	Flavonols	-	3	335040	514910	277770	328420	537770	706280	31706	44673	260750	310140	312840	322920	--	--
Lmpp003228	641.15	317.07	641.15	C31H29O15+	[M]+	Petunidin-3-O-(6''-O-caffeoyl)glucoside	Flavonoids	Anthocyanidins	-	3	350450	524900	261270	253370	534020	707890	26092	42150	224830	318310	288690	333470	--	--
pmb2653	649.1	145	650.227	C24H42O20	[M-H]-	D(+)-Melezitose O-rhamnoside	Others	Saccharides and Alcohols	-	3	452790	250970	480640	395740	200100	347850	358030	230010	158600	402640	359800	358950	--	--
pmb0578	655.17	207	654.158	C32H30O15	[M+H]+	Luteolin-7-O-(6''-sinapoyl)glucoside	Flavonoids	Flavones	-	3	49223	28118	44912	30632	43049	31913	9	9	9	22687	35204	20234	--	--
P4269	655.44	439.36	654.434	C36H62O10	[M+H]+	ginsenoside Ki	Terpenoids	Triterpene Saponin	-	2	638280	813110	488270	629100	439190	723380	9	9	4030.3	228630	360920	528730	--	--
P4195	655.44	439.36	654.434	C36H62O10	[M+H]+	chikusetsusaponin L9a	Terpenoids	Triterpene Saponin	-	1	1696200	2256000	2154500	2098400	1758400	1841600	9	9	9	1316900	1245000	1562300	--	--
pmb0530	664.12	136.2	663.109	C21H27N7O14P2	[M+H]+	Nicotinic acid adenine dinucleotide	Nucleotides and derivatives	Nucleotides and derivatives	53-84-9	3	493830	262620	505330	484850	271300	374120	394730	355260	424410	416900	362540	426080	C00003	ko00190,ko00730,ko00760,ko01100
mws1153	665.21	161.02	666.216	C31H38O16	[M-H]-	2'-Acetylacteoside	Phenolic acids	Phenolic acids	94492-24-7	3	35336	20932	10948	9	9	9	27100	9	9	31508	41217	43547	--	--
mws4163	665.21	485.3	666.222	C24H42O21	[M-H]-	Nystose	Others	Saccharides and Alcohols	13133-07-8	1	146740	283670	168980	256670	622930	335500	530270	422740	219400	232130	402620	322070	--	--
Lmqn000213	665.21	341.11	666.222	C24H42O21	[M-H]-	Stachyose	Others	Saccharides and Alcohols	470-55-3	1	52618	118770	61378	67913	182400	134960	117370	115920	58331	97029	108010	129730	C01613	ko00052,ko01100
mws1593	665.21	161	666.222	C24H42O21	[M-H]-	D-Maltotetraose	Others	Saccharides and Alcohols	34612-38-9	3	20502	115660	40666	34894	102480	37077	47356	33389	30287	31957	42529	58367	C02052	--
pmp001276	677.37	677.37	676.367	C33H56O14	[M+H]+	1-Linolenoyl-rac-glycerol-diglucoside	Lipids	Free fatty acids	-	1	175890	455900	163160	132210	273400	170440	103580	106950	245590	335650	310920	384800	--	--
Lmhp009384	679.39	263.24	678.383	C33H58O14	[M+H]+	1-Linoleoylglycerol-2,3-di-O-glucoside	Lipids	Glycerol ester	-	1	13550	40236	11214	13536	20394	13319	3894.5	6242.4	9028.4	19679	19273	25526	--	--
Lmhp009190	679.39	263.24	678.383	C33H58O14	[M+H]+	2-Linoleoylglycerol-1,3-di-O-glucoside	Lipids	Glycerol ester	-	1	31912	170340	46446	27747	30156	49481	7741.9	11734	15606	51842	58582	44200	--	--
pmp001271	679.39	263.24	678.383	C33H58O14	[M+H]+	1-Linoleoyl-sn-glycerol-diglucoside	Lipids	Free fatty acids	-	1	12274	57524	15457	19829	19475	14112	4603.8	5782.1	10292	26962	19903	19174	--	--
pmn001370	681.24	519.19	682.247	C32H42O16	[M-H]-	Pinoresinol-4,4'-O-di-O-glucoside	Lignans and Coumarins	Lignans	63902-38-5	3	17972	20062	37655	15186	30451	35309	9	9	9	15020	17359	22383	--	--
pmn001743	685.23	523.2	686.242	C31H42O17	[M-H]-	Specnuezhenide	Phenolic acids	Phenolic acids	39011-92-2	3	144050	57440	76110	60269	54692	70486	162530	146680	96392	77602	110230	122070	--	--
MWSmce499	685.27	523.22	686.279	C32H46O16	[M-H]-	Secoisolariciresinol diglucoside	Lignans and Coumarins	Lignans	257930-74-8	2	121060	83658	102900	69911	56533	67487	171520	149130	69060	93222	96700	79132	--	--
Lmgn002253	695.2	353.09	696.19	C31H36O18	[M-H]-	Syringoylcaffeoylquinic acid-D-glucose	Phenolic acids	Phenolic acids	-	2	26266	52839	37275	28289	9	9	9	9	9	26192	22367	21960	--	--
pmn001369	697.23	535.18	698.242	C32H42O17	[M-H]-	1-Hydroxypineolin Diglucoside	Lignans and Coumarins	Lignans	-	3	248140	227810	376610	466100	625190	527290	72614	187690	56385	322730	289000	321570	--	--
Hmln101664	697.24	535.18	698.242	C32H42O17	[M-H]-	Nortrachelogenin-4'-O-gentiobioside	Lignans and Coumarins	Lignans	-	3	684460	759750	1111300	1308300	1886200	1658500	237970	536970	144650	837320	958220	980580	--	--
pmn001368	699.25	537.2	700.258	C32H44O17	[M-H]-	Olivil-4,4'-Di-O-glucoside	Lignans and Coumarins	Lignans	-	3	105330	119330	155520	97862	212980	121300	9	9	9	111270	94527	118380	--	--
P3643	753.48	423.36	752.471	C41H68O12	[M+H]+	notoginsenoside T5	Terpenoids	Triterpene Saponin	-	3	215310	523900	492140	262780	452710	346920	113100	180490	161440	669350	380950	314790	--	--
P4685	753.48	423.36	754.487	C41H70O12	[M+H]+	ginsenoside Mc	Terpenoids	Triterpene Saponin	-	3	175990	125350	237250	217600	250540	268270	317480	494540	623650	216430	359240	227720	--	--
pmn001505	763.43	763.4	764.435	C41H64O13	[M-H]-	Oleanolic acid-3-O-xylosyl(1→3)glucuronide	Terpenoids	Triterpene Saponin	-	3	9918300	6986600	10721000	10527000	18706000	10474000	580410	861260	1595500	9603600	9315000	10489000	--	--
Cmrp007847	767.49	425.38	766.487	C42H70O12	[M+H]+	Ginsenoside Rg5	Terpenoids	Triterpene Saponin	186763-78-0	1	21130	23257	25919	17923	47156	38426	64896	47631	26124	30503	39917	33663	--	--
Cmrp008360	767.49	425.38	766.487	C42H70O12	[M+H]+	Ginsenoside Rg6	Terpenoids	Triterpene Saponin	147419-93-0	2	25461	22181	25675	14693	40719	39285	78015	56892	26542	26581	37209	39532	--	--
P4881	767.49	423.36	766.487	C42H70O12	[M+H]+	ginsenoside Pk1	Terpenoids	Triterpene Saponin	-	1	1049800	703820	762510	1094600	1238800	1200900	773620	1415700	754210	1066000	765260	1077700	--	--
Lmxp06577	771.49	295.1	770.48	C41H70O13	[M+H]+	Chikusetsusaponin LM1	Terpenoids	Triterpene Saponin	-	1	184980	96587	253420	585020	376690	496720	9	9	9	203420	308630	245770	--	--
mws4038	769.47	475.3	770.482	C41H70O13	[M-H]-	Notoginsenoside R2	Terpenoids	Triterpene Saponin	80418-25-3	3	339650	103370	239970	460250	477490	356280	534890	807530	1202700	623410	537710	366270	--	--
Zmcn004206	771.18	609.14	772.185	C36H36O19	[M-H]-	kaempferol-3-caffeoyldiglucoside	Flavonoids	Flavonols	-	3	29851	27564	30708	16167	69347	52930	9	9	9	23012	27788	28374	--	--
Hmmp006067	798.5	439.36	780.467	C42H68O13	[M+NH4]+	Oleanolic acid-3-O-glucosyl(1→2)glucoside	Terpenoids	Triterpene Saponin	-	2	74978	49535	59781	63841	75366	50472	71635	85318	72558	59334	68281	80788	--	--
P4501	783.49	423.36	782.482	C42H70O13	[M+H]+	Chikusetsusaponin LT8	Terpenoids	Triterpene Saponin	69359-06-4	1	31422	27332	23637	51833	37985	44833	200920	113710	147400	59388	50172	51320	--	--
mws4035	783.49	621.5	784.497	C42H72O13	[M-H]-	Ginsenoside F2	Terpenoids	Triterpene Saponin	62025-49-4	1	577090	643260	511020	701620	576290	510530	208240	332020	332130	464690	502420	435000	C20779	--
mws4023	783.49	475.4	784.497	C42H72O13	[M-H]-	Ginsenoside Rg2	Terpenoids	Triterpene Saponin	52286-74-5	3	773100	681920	1338700	1680600	922670	1343700	533570	1162400	971280	858880	938980	1185500	--	--
pme2746	784.15	437	785.157	C27H33N9O15P2	[M-H]-	Riboflavin 5'-Adenosine Diphosphate	Nucleotides and derivatives	Nucleotides and derivatives	146-14-5	1	92063	51773	114300	114050	66617	95564	69111	79958	65469	63698	78582	70734	C00016	ko00740,ko01100,ko01110
Lmzp004643	787.49	143.11	786.477	C41H70O14	[M+H]+	Majoroside R2	Terpenoids	Triterpene Saponin	-	2	80937	58716	103170	101610	80266	99932	75752	69331	57749	61989	75444	86105	--	--
P4045	787.48	439.36	786.477	C41H70O14	[M+H]+	notoginsenoside Rw2	Terpenoids	Triterpene Saponin	-	1	14426000	12031000	19771000	11363000	13634000	9995200	170560	163060	79379	10940000	8565200	10604000	--	--
Lmzp006292	795.45	439.35	794.445	C42H66O14	[M+H]+	Chikusetsusaponin IVa	Terpenoids	Triterpene Saponin	51415-02-2	1	173720	188740	231630	197020	260630	106070	186960	182380	202870	212510	218430	188280	--	--
Lmzn004931	793.44	631.37	794.445	C42H66O14	[M-H]-	Zingibroside R1	Terpenoids	Triterpene Saponin	80930-74-1	1	8583700	8652900	8368800	7181600	8146200	9614400	10031000	9615900	9827200	9496800	8960400	9371500	--	--
pmb0676	801.22	207.1	800.216	C38H40O19	[M+H]+	Chrysoeriol-8-C-glucoside-7-O-(6''-feruloyl)glucoside	Flavonoids	Flavonoid carbonoside	-	3	29112	24699	45509	47640	51982	53020	8481.2	24643	16346	50661	26316	32634	--	--
mws1553	799.48	637.4	800.492	C42H72O14	[M-H]-	Ginsenoside Rg1	Terpenoids	Triterpene Saponin	22427-39-0	1	1303900	1513300	1289900	1190700	1110600	1748800	213080	235280	549210	834760	977290	1167500	C08946	--
HJN032	799.49	637.43	800.492	C42H72O14	[M-H]-	Sanchirhinoside A4	Terpenoids	Triterpene Saponin	-	1	982110	902950	944530	1203600	1043300	1091900	125630	139860	463230	741060	980230	845980	--	--
mws1665	799.48	637.5	800.492	C42H72O14	[M-H]-	Ginsenoside Rf	Terpenoids	Triterpene Saponin	52286-58-5	1	103410	70716	101990	142430	105600	124330	183450	305190	414990	172840	167260	201390	C08945	--
Lmxp05341	801.5	439.36	800.493	C42H72O14	[M+H]+	(24R)-pseudo ginsenoside F11	Terpenoids	Triterpene Saponin	69884-00-0	1	28652000	23090000	31999000	25776000	30896000	21288000	171960	145140	82555	20014000	21062000	21648000	--	--
Lmxp05257	809.47	143.11	808.46	C43H68O14	[M+H]+	Chikusetsusaponin Iva methyl ester	Terpenoids	Triterpene Saponin	58546-61-5	1	204440	172630	197660	133540	123860	82225	9	9	9	111620	95989	105740	--	--
Lmxp05320	809.47	439.36	808.46	C43H68O14	[M+H]+	Chikusetsusaponin IV methyl ester	Terpenoids	Triterpene Saponin	-	1	431040	295080	374540	182370	239910	135470	9	9	9	196950	158680	190180	--	--
P3859	817.49	439.36	816.487	C42H72O15	[M+H]+	ginsenoside 26	Terpenoids	Triterpene Saponin	-	3	1681100	1067800	2031100	1226100	1325000	1074300	9	9	9	842620	830750	934270	--	--
P4308	819.52	423.36	818.503	C42H74O15	[M+H]+	quinquenoside L9*	Terpenoids	Triterpene Saponin	-	3	70596	97003	76675	86594	50622	99883	9	9	9	50578	63458	35733	--	--
HJN034	829.5	769.48	830.503	C43H74O15	[M-H]-	Ginsenoside ST-3	Terpenoids	Triterpene Saponin	-	1	1196200	1237900	1163100	958070	1228300	1047200	982690	1634600	2217500	1150800	1175500	1259800	--	--
Lmxp06071	843.51	439.36	842.503	C44H74O15	[M+H]+	Yesanchinoside D	Terpenoids	Triterpene Saponin	-	1	6809900	7030500	9608700	8938300	8279400	7576400	9	9	9	5470500	5387700	5147300	--	--
HJN033	841.5	781.48	842.503	C44H74O15	[M-H]-	Vina-Ginsenoside R1	Terpenoids	Triterpene Saponin	784213-14-5	1	134290	159350	132390	268410	81870	132580	30512	45000	130030	111530	117840	166850	--	--
Zmjp006771	899.54	423.37	898.529	C47H78O16	[M+H]+	Phanoside	Terpenoids	Triterpene Saponin	-	2	2935.7	881.23	2769.5	1392.2	2070.5	1908.7	5555.1	8720.7	10561	3126.7	2550.5	3470.7	--	--
Zmsp007698	917.55	407.37	916.54	C47H80O17	[M+H]+	Notoginsenoside Fd	Terpenoids	Triterpene Saponin	80321-63-7	1	45465	8630.9	45755	82546	48483	44364	9	9	9	39012	32761	28903	--	--
Hmsn005090	915.55	783.5	916.557	C47H80O17	[M-H]-	Notoginsenoside Fe	Terpenoids	Triterpene Saponin	88105-29-7	3	3896.7	610.45	3553.2	8988.7	7244.4	3064	9	9	9	2800.3	2269.6	2659.9	--	--
P5367	929.55	407.37	928.54	C48H80O17	[M+H]+	quinquenoside L10	Terpenoids	Triterpene Saponin	-	3	493950	586420	512080	266010	661660	419950	258380	343790	145970	543990	392720	423610	--	--
mws1721	931.53	799.49	932.534	C47H80O18	[M-H]-	Notoginsenoside R1	Terpenoids	Triterpene Saponin	80418-24-2	1	1475900	1294300	1609900	1302500	1711400	1139100	412690	382830	478200	1135700	1149000	1200300	C08961	--
Lmxp04903	947.56	423.36	946.549	C48H82O18	[M+H]+	Chikusetsusaponin FK7	Terpenoids	Triterpene Saponin	-	1	179540	206950	161910	171370	174170	152460	296430	299270	264570	201680	184170	226050	--	--
mws1666	945.54	783.5	946.55	C48H82O18	[M-H]-	Ginsenoside Re	Terpenoids	Triterpene Saponin	52286-59-6	1	853980	647340	734210	582100	714530	640600	1170600	1222900	1069300	853840	736220	962660	C08944	--
Lmzp005427	947.56	325.11	946.55	C48H82O18	[M+H]+	Ginsenoside Rd	Terpenoids	Triterpene Saponin	-	1	1928900	1586400	1800700	1101100	2485400	1185000	643680	984380	487550	1218800	1221500	1255500	C20725	--
Hmsn004596	945.55	945.55	946.558	C48H82O18	[M-H]-	Gypenoside XVII	Terpenoids	Triterpene	80321-69-3	1	3046800	3492100	3325900	2748900	5858700	2191100	1514200	1742300	607090	2332400	2572700	2943400	C20736	--
Hmsn003200	945.56	799.49	946.568	C48H82O18	[M-H]-	Notoginsenoside K	Terpenoids	Triterpene Saponin	-	1	84967	69953	97386	172830	46004	92043	9	9	9	42755	51744	47655	--	--
Lmxn007617	955.49	793.44	956.498	C48H76O19	[M-H]-	3-O-Rhamnosyl(1→2)glucosyl-2β,3β-dihydroxy-23-oxoolean-l2-en-28-oic acid-28-O-glucosyl ester	Terpenoids	Triterpene Saponin	-	3	2080400	2186000	2123000	1960700	2159600	2051800	2113300	2010500	1842900	2046900	2019700	2056000	--	--
Zmcn006328	955.5	569.38	956.498	C48H76O19	[M-H]-	Tarasaponin III	Terpenoids	Triterpene Saponin	-	3	141750	144910	149930	132000	139260	147100	133690	127870	122630	142730	147590	132130	--	--
mws1592	955.49	793.5	956.498	C48H76O19	[M-H]-	Ginsenoside Ro	Terpenoids	Triterpene Saponin	34367-04-9	1	46698000	46106000	44042000	42593000	46958000	45443000	47221000	42610000	42015000	44948000	46496000	45476000	C17543	--
Zmcp005976	957.5	439.36	956.498	C48H76O19	[M+H]+	Chikuselsusaponin V	Terpenoids	Triterpene Saponin	-	1	1300100	1321800	1242300	1211100	1178200	1360000	1027300	1199800	951030	1200600	977790	1223200	--	--
Zmcp005794	957.5	439.36	956.498	C48H76O19	[M+H]+	Calenduloside H	Terpenoids	Triterpene Saponin	26020-29-1	1	1103200	1320500	1375900	1055500	1082800	1222400	1166000	1193000	1106900	1266800	1245800	1247800	--	--
Lmzn004691	955.49	793.44	956.498	C48H76O19	[M-H]-	Saponin V	Terpenoids	Triterpene Saponin	-	1	2138800	2162700	2042600	1926300	2062800	1961700	2038900	2017600	1869500	1994300	1903200	1832300	--	--
Lmxn05454	961.54	931.53	960.529	C48H82O19	[M+H]+	Chikusetsusaponin LM4	Terpenoids	Triterpene Saponin	-	1	2694300	2738600	2648500	2266500	2794300	2355400	317040	431790	511370	2485500	1831100	2167600	--	--
Lmzn004178	961.54	799.49	962.545	C48H82O19	[M-H]-	Majoroside F1	Terpenoids	Triterpene Saponin	114128-16-4	2	18715	14093	32448	50046	43659	48462	9	9	9	23600	23135	28346	--	--
Hmsn002785	961.55	799.48	962.56	C48H82O19	[M-H]-	Notoginsenoside N	Terpenoids	Triterpene Saponin	-	1	18938	18063	23519	19844	18130	18933	1779.8	7624.8	2374.2	11252	12225	11233	--	--
Hmsn003015	961.56	799.51	962.563	C48H82O19	[M-H]-	Notoginsenoside M	Terpenoids	Triterpene Saponin	-	1	79653	103500	161790	94765	276470	273390	19112	18247	30653	112400	149110	111540	--	--
Lmxn006768	971.49	809.43	972.493	C48H76O20	[M-H]-	3-O-Rhamnosyl(1→2)glucosyl-2β,3β,6α-trihydroxy-23-oxoolean-12-en-28-oic acid-28-O-glucosyl ester	Terpenoids	Triterpene Saponin	-	1	5197.8	4614.2	4157.2	3114.2	5653.6	7708.8	9	9	9	5755.3	4412.6	4718.2	--	--
Lmzn005163	987.55	945.54	988.561	C50H84O19	[M-H]-	6''-Acetyl-ginsenoside Rd	Terpenoids	Triterpene Saponin	-	1	428870	212550	121480	612360	362470	183510	140710	428390	151420	372870	223620	262180	--	--
Hmsn004349	1077.6	1077.6	1078.61	C53H90O22	[M-H]-	Notoginsenoside L	Terpenoids	Triterpene Saponin	-	3	33413	21716	48646	136990	76690	92001	7606.4	9398.4	3569.1	41884	43406	45739	--	--
Zmcp005857	1089.55	439.36	1088.54	C53H84O23	[M+H]+	Armatoside	Terpenoids	Triterpene Saponin	-	2	84140	69855	90275	72335	96070	76328	105640	84023	87479	86209	96252	75314	--	--
Cmsn001419	1087.58	731.46	1088.54	C53H84O23	[M-H]-	Ginsenoside Ro O-Pentoside	Terpenoids	Triterpene Saponin	-	3	6353	9736.7	6641.3	2722.8	8653.2	7383.4	9	9	9	5835.2	3404.4	4062	--	--
Zmcp005775	1089.54	439.36	1088.54	C53H84O23	[M+H]+	Stipuleanoside R2	Terpenoids	Triterpene Saponin	96627-72-4	1	80008	63638	84887	72540	85423	80484	108880	88312	78599	75819	80466	80036	--	--
Zmcp105857	1089.55	439.36	1088.54	C53H84O23	[M+H]+	Tarasaponin IV	Terpenoids	Triterpene Saponin	156980-31-3	2	86685	75840	91109	72548	95342	90189	99541	80523	81340	89099	89287	101370	--	--
Zmjp006441	1107.6	439.35	1106.59	C54H90O23	[M+H]+	2-Hydroxy-3-[(2-O-beta-D-glucopyranosyl-beta-D-glucopyranosyl)oxy]-20-[(6-O-alpha-L-rhamnopyranosyl-beta-D-glucopyranosyl)oxy]dammar-24-en-12-one	Terpenoids	Triterpene Saponin	-	3	141690	164740	157010	32201	139980	109050	498410	447710	359080	289010	244610	293190	--	--
Hmsn004091	1107.59	1107.59	1108.6	C54H92O23	[M-H]-	Notoginsenoside Rb1	Terpenoids	Triterpene Saponin	-	1	6325700	6693500	7620000	8837400	9092700	10099000	12205000	15522000	10458000	9976600	9431900	10752000	--	--
Lmxp06204	1109.61	325.12	1108.61	C54H92O23	[M+H]+	Yesanchinoside E	Terpenoids	Triterpene Saponin	-	1	383160	414790	707900	392220	720430	723430	1183700	994150	789210	741210	641590	687570	--	--
Zmcp002314	1119.55	439.36	1118.55	C54H86O24	[M+H]+	Elatoside D	Terpenoids	Triterpene Saponin	-	2	64324	52725	55041	54886	49216	63356	49460	61231	55225	51012	61083	55022	--	--
Hmsn003355	1123.59	1123.59	1124.6	C54H92O24	[M-H]-	Notoginsenoside A	Terpenoids	Triterpene Saponin	193895-21-5	3	86672	68354	169940	105000	300010	226550	47084	39965	37795	97259	89381	95954	--	--
Lmzn004494	1149.61	1107.59	1150.61	C56H94O24	[M-H]-	Quinquenoside R1	Terpenoids	Triterpene Saponin	85013-02-1	1	132990	120130	159800	113980	172080	137150	68657	75215	95088	111660	107380	111480	--	--
Cmsn001412	1149.65	1107.62	1150.61	C56H94O24	[M-H]-	Ginsenoside Rg3 O-acetyl-O-glucoside-O-glucoside	Terpenoids	Triterpene Saponin	-	3	150840	138020	168410	120640	175390	130250	71971	96593	93401	123400	112230	126550	--	--
P4618	1195.61	411.11	1194.6	C57H94O26	[M+H]+	malonyl ginsenoside Rb1	Terpenoids	Triterpene Saponin	-	1	186090	210390	190930	268520	307230	176540	139080	211070	206650	311210	223340	347170	--	--
Lmzn004497	1209.63	1149.6	1210.63	C58H98O26	[M-H]-	Notoginsenoside Fc	Terpenoids	Triterpene Saponin	88122-52-5	1	64065	31941	86744	86791	120740	78306	68349	39639	57655	96806	47547	44397	--	--

## Sheet: Sheet2
Index	Q1 (Da)	Q3 (Da)	Molecular Weight (Da)	Formula	Ionization model	Compounds	Class I	Class II	CAS	Level	YYA1	YYA2	YYA3	XLA1	XLA2	XLA3	DYA1	DYA2	DYA3	mix01	mix02	mix03	cpd_ID	kegg_map
Hmgp005956	223.13	149.02	222.125	C13H18O3	[M+H]+	Dehydrovomifoliol	Terpenoids	Monoterpenoids	15764-81-5	3	266840	233070	195330	240370	246570	256050	384640	311780	260280	206910	247580	247320	C02533	--
pmp001044	329.16	167.11	328.152	C16H24O7	[M+H]+	Jasminoside C	Terpenoids	Monoterpenoids	214125-05-0	3	43650	31065	35334	52392	21044	95798	8846.2	9234.7	52378	25535	37584	38603	--	--
Lmjp002782	333.13	167.07	332.126	C18H20O6	[M+H]+	6-O-p-Coumaroyl-7-deoxyrehmaglutin A	Terpenoids	Monoterpenoids	-	3	42998	19447	34239	43799	45638	34120	15785	25757	12500	31390	32361	31534	--	--
Cmrn002988	345.16	101.02	346.163	C16H26O8	[M-H]-	Kankanoside A	Terpenoids	Monoterpenoids	-	1	16186	9261.8	23542	25869	24547	27738	85429	107090	33468	46215	31075	35726	--	--
pmp000695	375.13	177.05	374.121	C16H22O10	[M+H]+	Swertiamarin	Terpenoids	Monoterpenoids	17388-39-5	2	59832	84906	37970	110780	91063	98777	63260	53418	67351	74836	75729	69590	C09800	--
MWSmce134	453.35	453.35	454.345	C30H46O3	[M-H]-	Betulonic acid	Terpenoids	Triterpene	4481-62-3	3	122520	11257	14945	29788	34073	854160	234770	9542.4	6265.2	289770	219360	125890	--	--
Lmqn012798	453.34	453.34	454.345	C30H46O3	[M-H]-	Urs-12(13)-en-3-one-28-oic acid	Terpenoids	Triterpene	-	1	125040	12054	17124	34063	31382	730430	230940	8206.2	6080.1	258750	214640	162400	--	--
Lmzn206829	453.34	453.34	454.345	C30H46O3	[M-H]-	Oleanonic acid	Terpenoids	Triterpene	17990-42-0	3	106270	10450	15145	21824	26826	711820	224620	5967.1	5730.1	272900	225560	96456	--	--
Lmzn006829	453.34	453.34	454.345	C30H46O3	[M-H]-	3-Ketoursolic acid	Terpenoids	Triterpene	-	3	111680	11120	14250	28694	25055	824660	226960	6003.6	6288.4	275840	239760	118960	--	--
Lmzn006795	453.34	453.34	454.345	C30H46O3	[M-H]-	Ursonic acid	Terpenoids	Triterpene	6246-46-4	2	102150	7012.7	9018.1	31641	34169	682560	195540	5328.9	7019	246380	213340	122840	--	--
mws4053	455.35	455.35	456.36	C30H48O3	[M-H]-	Ursolic acid	Terpenoids	Triterpene	77-52-1	1	941140	334160	581360	536220	798560	1700100	1395500	820850	764640	988390	1144400	703230	C08988	--
pmn001700	455.35	455.35	456.36	C30H48O3	[M-H]-	24,30-Dihydroxy-12(13)-enolupinol	Terpenoids	Triterpene	-	1	780220	286080	500030	582040	619870	1343100	1130700	710150	686200	993100	958320	641440	--	--
Zmjn014062	455.35	455.35	456.36	C30H48O3	[M-H]-	(23S)-3β-hydroxydammara-21-oic acid 21,23-lactone	Terpenoids	Triterpene	-	3	865630	316820	594130	536330	718950	1280400	1374100	856890	681810	975730	1092800	595440	--	--
HJN110	455.36	455.36	456.36	C30H48O3	[M-H]-	Betulinic acid	Terpenoids	Triterpene	472-15-1	1	965830	345330	549790	604510	783730	1629500	1217700	755810	827490	1030100	1069000	764390	C08619	--
pmn001704	469.33	423.33	470.34	C30H46O4	[M-H]-	2,3-Dihydroxy 5(6),12(13)diene ursolic acid	Terpenoids	Triterpene	-	1	8215.1	4648.2	4207.7	3965.2	11632	17000	27242	5882.4	2277	8222.5	8351.6	8042	--	--
Hmjn008136	469.33	469.33	470.34	C30H46O4	[M-H]-	Camaldulenic acid	Terpenoids	Triterpene	71850-15-2	1	123910	32897	34245	277220	502160	5193800	138460	18755	37667	478080	501220	698610	--	--
Lmsn012627	469.33	423.33	470.34	C30H46O4	[M-H]-	2α,3α-Dihydroxyurs-12,18-dien-28-oic acid	Terpenoids	Triterpene	-	3	8824.4	2659.5	2443.8	4935.6	11472	14892	29110	5068.8	2431.8	7016	9862.8	10088	--	--
Zmjn012003	471.34	471.34	472.355	C30H48O4	[M-H]-	Gypensapogenin F	Terpenoids	Triterpene	-	1	45109	9390.1	14586	497420	303680	675310	24532	90071	71427	139510	148790	165330	--	--
Lmzn106284	471.35	471.35	472.355	C30H48O4	[M-H]-	Alphitolic acid	Terpenoids	Triterpene	19533-92-7	1	178830	86343	84495	901880	761830	2953600	48390	123140	249930	447970	449720	528840	C16912	--
Lmzn006284	471.35	471.35	472.355	C30H48O4	[M-H]-	2α-Hydroxyursolic acid	Terpenoids	Triterpene	-	1	188830	102650	78224	1086300	741630	2716400	86798	146850	255610	476700	474220	561300	--	--
Smpn011792	471.34	471.34	472.355	C30H48O4	[M-H]-	2,3-dihydroxy-12-ursen-28-oic acid	Terpenoids	Triterpene	-	1	103440	207610	61823	129080	84536	86323	83323	36324	53931	70680	70550	100720	--	--
Lmzn006169	471.35	471.35	472.355	C30H48O4	[M-H]-	Pomolic acid	Terpenoids	Triterpene	13849-91-7	1	136660	210290	73525	131030	106170	74959	71083	44723	59740	94378	112100	99862	--	--
Zmpn008194	471.35	471.35	472.355	C30H48O4	[M-H]-	Corosolic acid	Terpenoids	Triterpene	4547-24-4	1	26242	21054	15212	496050	341710	662440	48450	67006	81149	161340	147060	174260	--	--
pmn001706	471.35	471.35	472.355	C30H48O4	[M-H]-	2-Hydroxyoleanolic acid	Terpenoids	Triterpene	26707-60-8	1	212900	95660	81449	945910	737550	2702600	73034	109450	230230	401070	426320	501250	--	--
pmn001705	471.35	471.35	472.355	C30H48O4	[M-H]-	3,24-Dihydroxy-17,21-semiacetal-12(13)oleanolic fruit	Terpenoids	Triterpene	-	1	50910	25635	15918	718310	399180	872810	44306	64694	81917	152400	151200	185690	--	--
mws1610	471.35	471.35	472.355	C30H48O4	[M-H]-	Maslinic acid	Terpenoids	Triterpene	4373-41-5	1	177780	78134	58364	949380	707840	2712700	60123	120450	172450	417240	413870	535250	C16939	--
Hmbn005207	471.35	471.35	472.355	C30H48O4	[M-H]-	Hederagenin	Terpenoids	Triterpene Saponin	465-99-6	1	151930	230240	86039	155410	87519	261130	89438	43091	65618	130680	134880	131750	--	--
Li512114	485.36	453.34	486.371	C31H50O4	[M-H]-	Corosolic Acid Methyl Ester	Terpenoids	Triterpene	4518-70-1	3	9890.7	5464	5976.6	5920.2	20651	33679	45814	3136.5	2473.4	12977	12287	12568	--	--
Smpn009230	487.34	487.34	488.35	C30H48O5	[M-H]-	2α,3α,23-trihydroxyolean-12-en-28-oic acid	Terpenoids	Triterpene	-	3	34065	19816	15788	16857	24939	14883	9298.3	9	27010	31459	24891	34732	--	--
Zmpn006881	487.34	469.32	488.35	C30H48O5	[M-H]-	Tormentic acid	Terpenoids	Triterpene	13850-16-3	3	38853	16996	16033	13629	46721	83481	78560	21925	13595	31456	36259	37808	--	--
Hmhn007817	487.34	469.33	488.35	C30H48O5	[M-H]-	2α,3α-Dihydroxyursolic acid	Terpenoids	Triterpene	-	3	2636.6	211.31	691.32	12744	4496.6	26416	427.64	118.56	110.21	4542.8	3109.1	3740.3	--	--
Hmjn003948	487.35	487.35	488.35	C30H48O5	[M-H]-	Madasiatic acid	Terpenoids	Triterpene	26532-66-1	3	34643	18065	11392	13960	15877	22668	13166	9	19442	29310	28360	34352	--	--
pmp001059	521.19	209.08	520.179	C22H32O14	[M+H]+	Genipin-1-O-(2''-O-apiosyl)glucoside	Terpenoids	Monoterpenoids	-	3	88133	45284	88418	46220	62640	44368	289230	342820	120860	104940	98026	115890	--	--
pmn001506	617.41	455.4	618.413	C36H58O8	[M-H]-	Oleanolic acid-3-O-glucoside	Terpenoids	Triterpene Saponin	3391-80-8	1	382610	146130	267980	351930	435490	763230	529040	515700	464540	359840	403700	452140	--	--
HJAP107	621.44	423.36	620.429	C36H60O8	[M+H]+	Ginsenoside Rh4	Terpenoids	Triterpene Saponin	174721-08-5	1	310520	271510	349560	766820	137360	588840	5903.7	19842	318610	307600	295810	299630	--	--
Lmxp06952	633.4	439.36	632.393	C36H56O9	[M+H]+	28-Desglucosyl chikusetsusaponin IVa	Terpenoids	Triterpene Saponin	-	1	4097900	3864400	4050300	2809300	3905700	4105000	6011600	4736500	5206400	4390000	4185300	4609800	--	--
Zmjp006798	639.45	423.36	638.439	C36H62O9	[M+H]+	Gypenoside LXXⅥ	Terpenoids	Triterpene Saponin	-	2	20815	11909	17205	26720	32109	34082	13089	30549	16485	20360	22292	16842	--	--
Zmjp007126	639.45	423.37	638.439	C36H62O9	[M+H]+	Gypenoside Jh1	Terpenoids	Triterpene Saponin	-	2	13511	9645.8	22468	28179	19065	22366	9950.6	13410	15590	15189	17378	9699	--	--
P4321	639.45	423.36	638.439	C36H62O9	[M+H]+	ginsenoside F1	Terpenoids	Triterpene Saponin	-	1	262970	233980	261490	381380	416010	250450	247560	332340	261010	302970	297950	319960	--	--
P4451	639.44	423.36	638.439	C36H62O9	[M+H]+	ginsenoside Rh1	Terpenoids	Triterpene Saponin	-	1	271230	217290	248530	409460	461240	263660	239650	355910	215860	272720	340040	270800	--	--
Lmzp004417	639.45	441.37	638.439	C36H62O9	[M+H]+	Ginsenoside Rf1	Terpenoids	Triterpene Saponin	-	1	399360	341230	393730	420970	560770	396080	333580	416010	265960	428390	416230	393970	--	--
P4269	655.44	439.36	654.434	C36H62O10	[M+H]+	ginsenoside Ki	Terpenoids	Triterpene Saponin	-	2	638280	813110	488270	629100	439190	723380	9	9	4030.3	228630	360920	528730	--	--
P4195	655.44	439.36	654.434	C36H62O10	[M+H]+	chikusetsusaponin L9a	Terpenoids	Triterpene Saponin	-	1	1696200	2256000	2154500	2098400	1758400	1841600	9	9	9	1316900	1245000	1562300	--	--
P3643	753.48	423.36	752.471	C41H68O12	[M+H]+	notoginsenoside T5	Terpenoids	Triterpene Saponin	-	3	215310	523900	492140	262780	452710	346920	113100	180490	161440	669350	380950	314790	--	--
P4685	753.48	423.36	754.487	C41H70O12	[M+H]+	ginsenoside Mc	Terpenoids	Triterpene Saponin	-	3	175990	125350	237250	217600	250540	268270	317480	494540	623650	216430	359240	227720	--	--
pmn001505	763.43	763.4	764.435	C41H64O13	[M-H]-	Oleanolic acid-3-O-xylosyl(1→3)glucuronide	Terpenoids	Triterpene Saponin	-	3	9918300	6986600	10721000	10527000	18706000	10474000	580410	861260	1595500	9603600	9315000	10489000	--	--
Cmrp007847	767.49	425.38	766.487	C42H70O12	[M+H]+	Ginsenoside Rg5	Terpenoids	Triterpene Saponin	186763-78-0	1	21130	23257	25919	17923	47156	38426	64896	47631	26124	30503	39917	33663	--	--
Cmrp008360	767.49	425.38	766.487	C42H70O12	[M+H]+	Ginsenoside Rg6	Terpenoids	Triterpene Saponin	147419-93-0	2	25461	22181	25675	14693	40719	39285	78015	56892	26542	26581	37209	39532	--	--
P4881	767.49	423.36	766.487	C42H70O12	[M+H]+	ginsenoside Pk1	Terpenoids	Triterpene Saponin	-	1	1049800	703820	762510	1094600	1238800	1200900	773620	1415700	754210	1066000	765260	1077700	--	--
Lmxp06577	771.49	295.1	770.48	C41H70O13	[M+H]+	Chikusetsusaponin LM1	Terpenoids	Triterpene Saponin	-	1	184980	96587	253420	585020	376690	496720	9	9	9	203420	308630	245770	--	--
mws4038	769.47	475.3	770.482	C41H70O13	[M-H]-	Notoginsenoside R2	Terpenoids	Triterpene Saponin	80418-25-3	3	339650	103370	239970	460250	477490	356280	534890	807530	1202700	623410	537710	366270	--	--
Hmmp006067	798.5	439.36	780.467	C42H68O13	[M+NH4]+	Oleanolic acid-3-O-glucosyl(1→2)glucoside	Terpenoids	Triterpene Saponin	-	2	74978	49535	59781	63841	75366	50472	71635	85318	72558	59334	68281	80788	--	--
P4501	783.49	423.36	782.482	C42H70O13	[M+H]+	Chikusetsusaponin LT8	Terpenoids	Triterpene Saponin	69359-06-4	1	31422	27332	23637	51833	37985	44833	200920	113710	147400	59388	50172	51320	--	--
mws4035	783.49	621.5	784.497	C42H72O13	[M-H]-	Ginsenoside F2	Terpenoids	Triterpene Saponin	62025-49-4	1	577090	643260	511020	701620	576290	510530	208240	332020	332130	464690	502420	435000	C20779	--
mws4023	783.49	475.4	784.497	C42H72O13	[M-H]-	Ginsenoside Rg2	Terpenoids	Triterpene Saponin	52286-74-5	3	773100	681920	1338700	1680600	922670	1343700	533570	1162400	971280	858880	938980	1185500	--	--
Lmzp004643	787.49	143.11	786.477	C41H70O14	[M+H]+	Majoroside R2	Terpenoids	Triterpene Saponin	-	2	80937	58716	103170	101610	80266	99932	75752	69331	57749	61989	75444	86105	--	--
P4045	787.48	439.36	786.477	C41H70O14	[M+H]+	notoginsenoside Rw2	Terpenoids	Triterpene Saponin	-	1	14426000	12031000	19771000	11363000	13634000	9995200	170560	163060	79379	10940000	8565200	10604000	--	--
Lmzp006292	795.45	439.35	794.445	C42H66O14	[M+H]+	Chikusetsusaponin IVa	Terpenoids	Triterpene Saponin	51415-02-2	1	173720	188740	231630	197020	260630	106070	186960	182380	202870	212510	218430	188280	--	--
Lmzn004931	793.44	631.37	794.445	C42H66O14	[M-H]-	Zingibroside R1	Terpenoids	Triterpene Saponin	80930-74-1	1	8583700	8652900	8368800	7181600	8146200	9614400	10031000	9615900	9827200	9496800	8960400	9371500	--	--
mws1553	799.48	637.4	800.492	C42H72O14	[M-H]-	Ginsenoside Rg1	Terpenoids	Triterpene Saponin	22427-39-0	1	1303900	1513300	1289900	1190700	1110600	1748800	213080	235280	549210	834760	977290	1167500	C08946	--
HJN032	799.49	637.43	800.492	C42H72O14	[M-H]-	Sanchirhinoside A4	Terpenoids	Triterpene Saponin	-	1	982110	902950	944530	1203600	1043300	1091900	125630	139860	463230	741060	980230	845980	--	--
mws1665	799.48	637.5	800.492	C42H72O14	[M-H]-	Ginsenoside Rf	Terpenoids	Triterpene Saponin	52286-58-5	1	103410	70716	101990	142430	105600	124330	183450	305190	414990	172840	167260	201390	C08945	--
Lmxp05341	801.5	439.36	800.493	C42H72O14	[M+H]+	(24R)-pseudo ginsenoside F11	Terpenoids	Triterpene Saponin	69884-00-0	1	28652000	23090000	31999000	25776000	30896000	21288000	171960	145140	82555	20014000	21062000	21648000	--	--
Lmxp05257	809.47	143.11	808.46	C43H68O14	[M+H]+	Chikusetsusaponin Iva methyl ester	Terpenoids	Triterpene Saponin	58546-61-5	1	204440	172630	197660	133540	123860	82225	9	9	9	111620	95989	105740	--	--
Lmxp05320	809.47	439.36	808.46	C43H68O14	[M+H]+	Chikusetsusaponin IV methyl ester	Terpenoids	Triterpene Saponin	-	1	431040	295080	374540	182370	239910	135470	9	9	9	196950	158680	190180	--	--
P3859	817.49	439.36	816.487	C42H72O15	[M+H]+	ginsenoside 26	Terpenoids	Triterpene Saponin	-	3	1681100	1067800	2031100	1226100	1325000	1074300	9	9	9	842620	830750	934270	--	--
P4308	819.52	423.36	818.503	C42H74O15	[M+H]+	quinquenoside L9*	Terpenoids	Triterpene Saponin	-	3	70596	97003	76675	86594	50622	99883	9	9	9	50578	63458	35733	--	--
HJN034	829.5	769.48	830.503	C43H74O15	[M-H]-	Ginsenoside ST-3	Terpenoids	Triterpene Saponin	-	1	1196200	1237900	1163100	958070	1228300	1047200	982690	1634600	2217500	1150800	1175500	1259800	--	--
Lmxp06071	843.51	439.36	842.503	C44H74O15	[M+H]+	Yesanchinoside D	Terpenoids	Triterpene Saponin	-	1	6809900	7030500	9608700	8938300	8279400	7576400	9	9	9	5470500	5387700	5147300	--	--
HJN033	841.5	781.48	842.503	C44H74O15	[M-H]-	Vina-Ginsenoside R1	Terpenoids	Triterpene Saponin	784213-14-5	1	134290	159350	132390	268410	81870	132580	30512	45000	130030	111530	117840	166850	--	--
Zmjp006771	899.54	423.37	898.529	C47H78O16	[M+H]+	Phanoside	Terpenoids	Triterpene Saponin	-	2	2935.7	881.23	2769.5	1392.2	2070.5	1908.7	5555.1	8720.7	10561	3126.7	2550.5	3470.7	--	--
Zmsp007698	917.55	407.37	916.54	C47H80O17	[M+H]+	Notoginsenoside Fd	Terpenoids	Triterpene Saponin	80321-63-7	1	45465	8630.9	45755	82546	48483	44364	9	9	9	39012	32761	28903	--	--
Hmsn005090	915.55	783.5	916.557	C47H80O17	[M-H]-	Notoginsenoside Fe	Terpenoids	Triterpene Saponin	88105-29-7	3	3896.7	610.45	3553.2	8988.7	7244.4	3064	9	9	9	2800.3	2269.6	2659.9	--	--
P5367	929.55	407.37	928.54	C48H80O17	[M+H]+	quinquenoside L10	Terpenoids	Triterpene Saponin	-	3	493950	586420	512080	266010	661660	419950	258380	343790	145970	543990	392720	423610	--	--
mws1721	931.53	799.49	932.534	C47H80O18	[M-H]-	Notoginsenoside R1	Terpenoids	Triterpene Saponin	80418-24-2	1	1475900	1294300	1609900	1302500	1711400	1139100	412690	382830	478200	1135700	1149000	1200300	C08961	--
Lmxp04903	947.56	423.36	946.549	C48H82O18	[M+H]+	Chikusetsusaponin FK7	Terpenoids	Triterpene Saponin	-	1	179540	206950	161910	171370	174170	152460	296430	299270	264570	201680	184170	226050	--	--
mws1666	945.54	783.5	946.55	C48H82O18	[M-H]-	Ginsenoside Re	Terpenoids	Triterpene Saponin	52286-59-6	1	853980	647340	734210	582100	714530	640600	1170600	1222900	1069300	853840	736220	962660	C08944	--
Lmzp005427	947.56	325.11	946.55	C48H82O18	[M+H]+	Ginsenoside Rd	Terpenoids	Triterpene Saponin	-	1	1928900	1586400	1800700	1101100	2485400	1185000	643680	984380	487550	1218800	1221500	1255500	C20725	--
Hmsn004596	945.55	945.55	946.558	C48H82O18	[M-H]-	Gypenoside XVII	Terpenoids	Triterpene	80321-69-3	1	3046800	3492100	3325900	2748900	5858700	2191100	1514200	1742300	607090	2332400	2572700	2943400	C20736	--
Hmsn003200	945.56	799.49	946.568	C48H82O18	[M-H]-	Notoginsenoside K	Terpenoids	Triterpene Saponin	-	1	84967	69953	97386	172830	46004	92043	9	9	9	42755	51744	47655	--	--
Lmxn007617	955.49	793.44	956.498	C48H76O19	[M-H]-	3-O-Rhamnosyl(1→2)glucosyl-2β,3β-dihydroxy-23-oxoolean-l2-en-28-oic acid-28-O-glucosyl ester	Terpenoids	Triterpene Saponin	-	3	2080400	2186000	2123000	1960700	2159600	2051800	2113300	2010500	1842900	2046900	2019700	2056000	--	--
Zmcn006328	955.5	569.38	956.498	C48H76O19	[M-H]-	Tarasaponin III	Terpenoids	Triterpene Saponin	-	3	141750	144910	149930	132000	139260	147100	133690	127870	122630	142730	147590	132130	--	--
mws1592	955.49	793.5	956.498	C48H76O19	[M-H]-	Ginsenoside Ro	Terpenoids	Triterpene Saponin	34367-04-9	1	46698000	46106000	44042000	42593000	46958000	45443000	47221000	42610000	42015000	44948000	46496000	45476000	C17543	--
Zmcp005976	957.5	439.36	956.498	C48H76O19	[M+H]+	Chikuselsusaponin V	Terpenoids	Triterpene Saponin	-	1	1300100	1321800	1242300	1211100	1178200	1360000	1027300	1199800	951030	1200600	977790	1223200	--	--
Zmcp005794	957.5	439.36	956.498	C48H76O19	[M+H]+	Calenduloside H	Terpenoids	Triterpene Saponin	26020-29-1	1	1103200	1320500	1375900	1055500	1082800	1222400	1166000	1193000	1106900	1266800	1245800	1247800	--	--
Lmzn004691	955.49	793.44	956.498	C48H76O19	[M-H]-	Saponin V	Terpenoids	Triterpene Saponin	-	1	2138800	2162700	2042600	1926300	2062800	1961700	2038900	2017600	1869500	1994300	1903200	1832300	--	--
Lmxn05454	961.54	931.53	960.529	C48H82O19	[M+H]+	Chikusetsusaponin LM4	Terpenoids	Triterpene Saponin	-	1	2694300	2738600	2648500	2266500	2794300	2355400	317040	431790	511370	2485500	1831100	2167600	--	--
Lmzn004178	961.54	799.49	962.545	C48H82O19	[M-H]-	Majoroside F1	Terpenoids	Triterpene Saponin	114128-16-4	2	18715	14093	32448	50046	43659	48462	9	9	9	23600	23135	28346	--	--
Hmsn002785	961.55	799.48	962.56	C48H82O19	[M-H]-	Notoginsenoside N	Terpenoids	Triterpene Saponin	-	1	18938	18063	23519	19844	18130	18933	1779.8	7624.8	2374.2	11252	12225	11233	--	--
Hmsn003015	961.56	799.51	962.563	C48H82O19	[M-H]-	Notoginsenoside M	Terpenoids	Triterpene Saponin	-	1	79653	103500	161790	94765	276470	273390	19112	18247	30653	112400	149110	111540	--	--
Lmxn006768	971.49	809.43	972.493	C48H76O20	[M-H]-	3-O-Rhamnosyl(1→2)glucosyl-2β,3β,6α-trihydroxy-23-oxoolean-12-en-28-oic acid-28-O-glucosyl ester	Terpenoids	Triterpene Saponin	-	1	5197.8	4614.2	4157.2	3114.2	5653.6	7708.8	9	9	9	5755.3	4412.6	4718.2	--	--
Lmzn005163	987.55	945.54	988.561	C50H84O19	[M-H]-	6''-Acetyl-ginsenoside Rd	Terpenoids	Triterpene Saponin	-	1	428870	212550	121480	612360	362470	183510	140710	428390	151420	372870	223620	262180	--	--
Hmsn004349	1077.6	1077.6	1078.61	C53H90O22	[M-H]-	Notoginsenoside L	Terpenoids	Triterpene Saponin	-	3	33413	21716	48646	136990	76690	92001	7606.4	9398.4	3569.1	41884	43406	45739	--	--
Zmcp005857	1089.55	439.36	1088.54	C53H84O23	[M+H]+	Armatoside	Terpenoids	Triterpene Saponin	-	2	84140	69855	90275	72335	96070	76328	105640	84023	87479	86209	96252	75314	--	--
Cmsn001419	1087.58	731.46	1088.54	C53H84O23	[M-H]-	Ginsenoside Ro O-Pentoside	Terpenoids	Triterpene Saponin	-	3	6353	9736.7	6641.3	2722.8	8653.2	7383.4	9	9	9	5835.2	3404.4	4062	--	--
Zmcp005775	1089.54	439.36	1088.54	C53H84O23	[M+H]+	Stipuleanoside R2	Terpenoids	Triterpene Saponin	96627-72-4	1	80008	63638	84887	72540	85423	80484	108880	88312	78599	75819	80466	80036	--	--
Zmcp105857	1089.55	439.36	1088.54	C53H84O23	[M+H]+	Tarasaponin IV	Terpenoids	Triterpene Saponin	156980-31-3	2	86685	75840	91109	72548	95342	90189	99541	80523	81340	89099	89287	101370	--	--
Zmjp006441	1107.6	439.35	1106.59	C54H90O23	[M+H]+	2-Hydroxy-3-[(2-O-beta-D-glucopyranosyl-beta-D-glucopyranosyl)oxy]-20-[(6-O-alpha-L-rhamnopyranosyl-beta-D-glucopyranosyl)oxy]dammar-24-en-12-one	Terpenoids	Triterpene Saponin	-	3	141690	164740	157010	32201	139980	109050	498410	447710	359080	289010	244610	293190	--	--
Hmsn004091	1107.59	1107.59	1108.6	C54H92O23	[M-H]-	Notoginsenoside Rb1	Terpenoids	Triterpene Saponin	-	1	6325700	6693500	7620000	8837400	9092700	10099000	12205000	15522000	10458000	9976600	9431900	10752000	--	--
Lmxp06204	1109.61	325.12	1108.61	C54H92O23	[M+H]+	Yesanchinoside E	Terpenoids	Triterpene Saponin	-	1	383160	414790	707900	392220	720430	723430	1183700	994150	789210	741210	641590	687570	--	--
Zmcp002314	1119.55	439.36	1118.55	C54H86O24	[M+H]+	Elatoside D	Terpenoids	Triterpene Saponin	-	2	64324	52725	55041	54886	49216	63356	49460	61231	55225	51012	61083	55022	--	--
Hmsn003355	1123.59	1123.59	1124.6	C54H92O24	[M-H]-	Notoginsenoside A	Terpenoids	Triterpene Saponin	193895-21-5	3	86672	68354	169940	105000	300010	226550	47084	39965	37795	97259	89381	95954	--	--
Lmzn004494	1149.61	1107.59	1150.61	C56H94O24	[M-H]-	Quinquenoside R1	Terpenoids	Triterpene Saponin	85013-02-1	1	132990	120130	159800	113980	172080	137150	68657	75215	95088	111660	107380	111480	--	--
Cmsn001412	1149.65	1107.62	1150.61	C56H94O24	[M-H]-	Ginsenoside Rg3 O-acetyl-O-glucoside-O-glucoside	Terpenoids	Triterpene Saponin	-	3	150840	138020	168410	120640	175390	130250	71971	96593	93401	123400	112230	126550	--	--
P4618	1195.61	411.11	1194.6	C57H94O26	[M+H]+	malonyl ginsenoside Rb1	Terpenoids	Triterpene Saponin	-	1	186090	210390	190930	268520	307230	176540	139080	211070	206650	311210	223340	347170	--	--
Lmzn004497	1209.63	1149.6	1210.63	C58H98O26	[M-H]-	Notoginsenoside Fc	Terpenoids	Triterpene Saponin	88122-52-5	1	64065	31941	86744	86791	120740	78306	68349	39639	57655	96806	47547	44397	--	--
